# Supplementary material for: Analysis of Plant Physiological Parameters and Gene Transcriptional Changes Under the Influence of Humic Acid and Humic Acid-Amino Acid Combinations in Maize
Source: Int J Mol Sci. 2024 Dec 11;25(24):13280. doi: 10.3390/ijms252413280 (PMC11676358; doi:10.3390/ijms252413280)
Supplement: Supplementary file 1 [file ijms-25-13280-s001.zip]

Archive with 1 entries (1 files):
- ijms-3339330-supplementary.xlsx
