# Supplementary material for: Analysis of Plant Physiological Parameters and Gene Transcriptional Changes Under the Influence of Humic Acid and Humic Acid-Amino Acid Combinations in Maize
Source: Int J Mol Sci. 2024 Dec 11;25(24):13280. doi: 10.3390/ijms252413280 (PMC11676358; doi:10.3390/ijms252413280)
Supplement: Supplementary file 1 [file ijms-25-13280-s001.zip › ijms-3339330-supplementary.xlsx]

## Sheet: 1. Count table
COUNT TABLE OF DE NOVO TRANSCRIPTOME
Transcript	Maize_control_1	Maize_humic_acid_1	Maize_humic_acid_amino_acid_1
TRINITY_DN1048_c0_g1	2.0	942.0	1414.0
TRINITY_DN3154_c0_g1	833.0	600.0	2293.0
TRINITY_DN2020_c0_g1	23550.0	16288.0	13014.0
TRINITY_DN1284_c0_g1	859.0	1836.0	532.0
TRINITY_DN2456_c0_g1	132.0	611.0	551.0
TRINITY_DN2735_c0_g1	6773.0	2367.0	12115.0
TRINITY_DN300_c0_g1	14340.0	11855.0	19387.0
TRINITY_DN201_c1_g1	6561.0	9418.0	7657.0
TRINITY_DN841_c0_g1	414.0	1178.0	1127.0
TRINITY_DN157_c0_g1	1524.0	1876.0	1559.0
TRINITY_DN2692_c0_g1	283.0	2270.0	999.0
TRINITY_DN1906_c0_g1	2419.0	1971.0	1088.0
TRINITY_DN1863_c0_g1	10.0	7.0	6.0
TRINITY_DN262_c0_g1	1683.0	3433.0	3707.0
TRINITY_DN2046_c0_g1	1067.0	1246.0	2527.0
TRINITY_DN2392_c0_g1	170.0	459.0	1558.0
TRINITY_DN2909_c0_g1	721.0	433.0	438.0
TRINITY_DN64_c0_g1	6034.0	13861.0	6341.0
TRINITY_DN2997_c0_g1	906.0	1533.0	1204.0
TRINITY_DN1022_c0_g1	15596.0	10555.0	4597.0
TRINITY_DN1994_c0_g1	29.0	36.0	19.0
TRINITY_DN398_c0_g1	472.0	1118.0	546.0
TRINITY_DN6_c0_g1	1431.0	2668.0	567.0
TRINITY_DN1737_c0_g1	872.0	1399.0	2152.0
TRINITY_DN867_c0_g1	2011.0	1632.0	197.0
TRINITY_DN672_c0_g1	3984.0	2160.0	1535.0
TRINITY_DN2282_c0_g1	911.0	443.0	793.0
TRINITY_DN2861_c0_g1	5006.0	4564.0	3159.0
TRINITY_DN2430_c0_g1	277.0	826.0	1493.0
TRINITY_DN326_c0_g1	1923.0	582.0	2094.0
TRINITY_DN267_c0_g1	17403.0	15049.0	14197.0
TRINITY_DN457_c0_g1	1501.0	497.0	0.0
TRINITY_DN1699_c0_g1	3625.0	2229.0	2441.0
TRINITY_DN1584_c0_g1	825.0	677.0	463.0
TRINITY_DN2976_c0_g1	520.0	386.0	2074.0
TRINITY_DN1348_c0_g1	498.0	411.0	375.0
TRINITY_DN1568_c0_g1	1768.0	773.0	2580.0
TRINITY_DN1973_c0_g1	1846.0	1076.0	367.0
TRINITY_DN2304_c0_g1	224.0	131.0	760.0
TRINITY_DN1069_c0_g1	823.0	1232.0	1.0
TRINITY_DN846_c0_g1	4745.0	4576.0	1874.0
TRINITY_DN2697_c0_g1	2417.0	2037.0	1632.0
TRINITY_DN2582_c0_g1	22.0	6.0	15.0
TRINITY_DN736_c0_g1	190.0	371.0	0.0
TRINITY_DN1868_c0_g1	9081.0	6007.0	10816.0
TRINITY_DN626_c0_g1	3818.0	1282.0	977.0
TRINITY_DN2177_c0_g1	8.0	7.0	6.0
TRINITY_DN110_c0_g1	2373.0	1054.0	1619.0
TRINITY_DN2287_c0_g1	333.0	1798.0	748.0
TRINITY_DN2756_c0_g1	309.0	423.0	884.0
TRINITY_DN85_c0_g1	707.0	1338.0	3499.0
TRINITY_DN1411_c0_g1	4948.0	4719.0	3444.0
TRINITY_DN1779_c0_g1	1236.0	1256.0	640.0
TRINITY_DN2676_c0_g1	24153.0	19723.0	15392.0
TRINITY_DN583_c0_g1	355.0	46.0	469.0
TRINITY_DN1399_c0_g1	884.0	918.0	231.0
TRINITY_DN48_c0_g1	31616.0	46111.0	26230.0
TRINITY_DN3108_c0_g1	66448.0	75964.0	50246.0
TRINITY_DN1542_c0_g1	2611.0	735.0	269.0
TRINITY_DN415_c0_g1	1484.0	469.0	1444.0
TRINITY_DN2882_c0_g1	456.0	368.0	254.0
TRINITY_DN1648_c0_g1	1505.0	801.0	823.0
TRINITY_DN2414_c0_g1	1577.0	2653.0	5412.0
TRINITY_DN2925_c0_g1	1875.0	1264.0	844.0
TRINITY_DN2266_c0_g1	273.0	123.0	1673.0
TRINITY_DN2955_c0_g1	24.0	34.0	24.0
TRINITY_DN956_c0_g1	5224.0	3706.0	6692.0
TRINITY_DN1094_c0_g1	438.0	2095.0	2282.0
TRINITY_DN2236_c0_g1	428.0	1379.0	3.0
TRINITY_DN546_c0_g1	911.0	3663.0	1296.0
TRINITY_DN656_c0_g1	1620.0	2293.0	573.0
TRINITY_DN18_c0_g1	1749.0	1006.0	1296.0
TRINITY_DN216_c0_g1	3365.0	1984.0	1494.0
TRINITY_DN80_c0_g1	13283.0	14937.0	14184.0
TRINITY_DN1233_c0_g1	249.0	671.0	475.0
TRINITY_DN2405_c0_g1	110.0	110.0	73.0
TRINITY_DN1669_c0_g1	3333.0	2775.0	2589.0
TRINITY_DN1043_c0_g1	491.0	1776.0	0.0
TRINITY_DN935_c0_g1	3137.0	2710.0	1014.0
TRINITY_DN2215_c0_g1	902.0	1753.0	3313.0
TRINITY_DN3090_c0_g1	43.0	146.0	451.0
TRINITY_DN2025_c0_g1	9059.0	8103.0	13464.0
TRINITY_DN2376_c0_g1	2128.0	3122.0	801.0
TRINITY_DN3060_c0_g1	4648.0	3058.0	3937.0
TRINITY_DN1432_c0_g1	1421.0	1482.0	1224.0
TRINITY_DN2845_c0_g1	252.0	276.0	0.0
TRINITY_DN305_c0_g1	6744.0	6490.0	2013.0
TRINITY_DN525_c0_g1	20491.0	16638.0	5066.0
TRINITY_DN1212_c0_g1	1170.0	459.0	1067.0
TRINITY_DN1402_c0_g1	1626.0	3879.0	1205.0
TRINITY_DN2076_c0_g1	252.0	319.0	234.0
TRINITY_DN1512_c0_g1	908.0	1151.0	671.0
TRINITY_DN1483_c0_g1	437.0	40.0	3.0
TRINITY_DN3138_c0_g1	232.0	187.0	1.0
TRINITY_DN1622_c0_g1	753.0	948.0	425.0
TRINITY_DN1263_c0_g1	436.0	895.0	342.0
TRINITY_DN136_c0_g1	1266.0	870.0	730.0
TRINITY_DN246_c0_g1	10558.0	19434.0	13366.0
TRINITY_DN1732_c0_g1	1234.0	337.0	770.0
TRINITY_DN2545_c0_g1	249.0	138.0	106916.0
TRINITY_DN1842_c0_g1	470.0	336.0	278.0
TRINITY_DN537_c0_g1	3734.0	6311.0	1082.0
TRINITY_DN635_c0_g1	1774.0	2628.0	2070.0
TRINITY_DN1526_c0_g1	811.0	992.0	1151.0
TRINITY_DN2493_c0_g1	1923.0	1735.0	390.0
TRINITY_DN330_c0_g1	216.0	605.0	0.0
TRINITY_DN1969_c0_g1	1801.0	479.0	1812.0
TRINITY_DN101_c0_g1	1129.0	1280.0	1173.0
TRINITY_DN2119_c0_g1	34.0	48.0	78.0
TRINITY_DN809_c0_g1	904.0	1579.0	1962.0
TRINITY_DN871_c0_g1	1329.0	458.0	1733.0
TRINITY_DN1838_c0_g1	751.0	469.0	1478.0
TRINITY_DN1352_c0_g1	1214.0	849.0	2.0
TRINITY_DN706_c0_g1	136.0	1740.0	307.0
TRINITY_DN1800_c0_g1	1231.0	838.0	1619.0
TRINITY_DN766_c0_g1	302.0	525.0	0.0
TRINITY_DN914_c0_g2	19769.0	28738.0	13849.0
TRINITY_DN804_c0_g1	1386.0	533.0	782.0
TRINITY_DN1910_c0_g1	1358.0	1561.0	633.0
TRINITY_DN914_c0_g1	3170.0	6251.0	3906.0
TRINITY_DN1183_c0_g1	7768.0	7689.0	11905.0
TRINITY_DN597_c0_g1	419.0	556.0	43.0
TRINITY_DN1812_c0_g1	1513.0	1301.0	991.0
TRINITY_DN1085_c0_g1	4070.0	4382.0	3172.0
TRINITY_DN2836_c0_g1	801.0	997.0	1556.0
TRINITY_DN2503_c0_g1	347.0	825.0	574.0
TRINITY_DN3086_c0_g1	257.0	88.0	61.0
TRINITY_DN2831_c0_g1	43.0	30.0	23.0
TRINITY_DN2786_c0_g1	606.0	1770.0	967.0
TRINITY_DN2946_c0_g1	36184.0	40286.0	23984.0
TRINITY_DN440_c0_g1	2358.0	2440.0	1372.0
TRINITY_DN106_c0_g1	4657.0	5508.0	12296.0
TRINITY_DN1364_c0_g1	1775.0	2180.0	664.0
TRINITY_DN1636_c0_g1	652.0	1270.0	954.0
TRINITY_DN487_c0_g1	5156.0	2863.0	1468.0
TRINITY_DN532_c0_g1	5354.0	8343.0	4112.0
TRINITY_DN2009_c0_g1	1.0	651.0	0.0
TRINITY_DN473_c0_g1	2586.0	2778.0	755.0
TRINITY_DN1364_c0_g2	3661.0	1645.0	1494.0
TRINITY_DN73_c0_g1	2170.0	2394.0	4252.0
TRINITY_DN968_c0_g1	135.0	1945.0	642.0
TRINITY_DN1462_c0_g1	355.0	0.0	331.0
TRINITY_DN2229_c0_g1	2440.0	2048.0	1561.0
TRINITY_DN2772_c0_g1	2508.0	1311.0	2.0
TRINITY_DN1242_c0_g1	802.0	738.0	1219.0
TRINITY_DN2291_c0_g1	1515.0	818.0	1009.0
TRINITY_DN1143_c1_g1	1063.0	3281.0	2375.0
TRINITY_DN271_c0_g1	2287.0	2308.0	2263.0
TRINITY_DN799_c0_g1	2719.0	2292.0	929.0
TRINITY_DN2334_c0_g1	959.0	1719.0	1510.0
TRINITY_DN811_c0_g1	2255.0	2664.0	717.0
TRINITY_DN1915_c0_g1	2444.0	4366.0	1684.0
TRINITY_DN2224_c0_g1	1096.0	492.0	333.0
TRINITY_DN161_c0_g1	1924.0	2479.0	2800.0
TRINITY_DN1741_c0_g1	3331.0	2698.0	1993.0
TRINITY_DN1805_c0_g1	2025.0	992.0	71.0
TRINITY_DN701_c0_g1	4718.0	6018.0	4735.0
TRINITY_DN2508_c0_g1	9.0	1.0	3.0
TRINITY_DN2350_c0_g1	8.0	6.0	5.0
TRINITY_DN2004_c0_g1	847.0	1341.0	2107.0
TRINITY_DN752_c0_g1	2673.0	6668.0	4546.0
TRINITY_DN22_c0_g1	5702.0	4223.0	2633.0
TRINITY_DN1313_c0_g1	3711.0	2568.0	1837.0
TRINITY_DN2570_c0_g1	843.0	2010.0	225.0
TRINITY_DN2460_c0_g1	1882.0	1401.0	59.0
TRINITY_DN2781_c0_g1	1569.0	2427.0	1077.0
TRINITY_DN2240_c0_g1	5592.0	7434.0	406.0
TRINITY_DN930_c0_g1	2942.0	10233.0	5629.0
TRINITY_DN314_c0_g1	6908.0	7508.0	3280.0
TRINITY_DN209_c0_g1	971.0	602.0	1142.0
TRINITY_DN2341_c0_g1	3.0	3.0	2.0
TRINITY_DN2988_c0_g1	961.0	1414.0	348.0
TRINITY_DN482_c0_g1	399.0	307.0	810.0
TRINITY_DN2447_c0_g1	848.0	1243.0	885.0
TRINITY_DN1467_c0_g1	1675.0	1554.0	678.0
TRINITY_DN858_c0_g1	4651.0	4573.0	4957.0
TRINITY_DN317_c0_g1	4128.0	5980.0	4848.0
TRINITY_DN2339_c0_g1	197.0	1.0	0.0
TRINITY_DN2107_c1_g1	15174.0	15471.0	10020.0
TRINITY_DN1195_c0_g1	5475.0	5954.0	587.0
TRINITY_DN1407_c0_g1	448.0	354.0	327.0
TRINITY_DN2887_c0_g1	33.0	17.0	32.0
TRINITY_DN2726_c0_g1	29.0	16.0	12.0
TRINITY_DN2616_c0_g1	1229.0	1959.0	1242.0
TRINITY_DN1306_c0_g1	3183.0	2984.0	3617.0
TRINITY_DN1847_c0_g1	27.0	26.0	23.0
TRINITY_DN2671_c0_g1	115.0	237.0	559.0
TRINITY_DN2498_c0_g1	671.0	590.0	231.0
TRINITY_DN152_c0_g1	2188.0	919.0	2258.0
TRINITY_DN647_c0_g1	1769.0	2427.0	2462.0
TRINITY_DN13_c0_g1	30815.0	21647.0	30684.0
TRINITY_DN2337_c0_g1	35101.0	26195.0	28717.0
TRINITY_DN2278_c0_g1	952.0	551.0	2.0
TRINITY_DN1577_c0_g1	567.0	1832.0	1.0
TRINITY_DN1964_c0_g1	243.0	206.0	164.0
TRINITY_DN3044_c0_g1	549.0	484.0	410.0
TRINITY_DN820_c0_g1	268.0	825.0	236.0
TRINITY_DN207_c0_g1	523.0	632.0	487.0
TRINITY_DN1685_c0_g1	773.0	1642.0	689.0
TRINITY_DN2557_c0_g1	1631.0	3350.0	2446.0
TRINITY_DN2058_c0_g1	258.0	665.0	606.0
TRINITY_DN2231_c0_g1	6007.0	4438.0	3547.0
TRINITY_DN372_c0_g1	4943.0	6958.0	2785.0
TRINITY_DN981_c0_g1	1335.0	1125.0	395.0
TRINITY_DN2950_c0_g1	2623.0	1675.0	972.0
TRINITY_DN258_c0_g1	1738.0	2740.0	1541.0
TRINITY_DN431_c0_g1	1753.0	2749.0	1315.0
TRINITY_DN1137_c0_g1	1949.0	1360.0	1972.0
TRINITY_DN2829_c0_g1	542.0	151.0	246.0
TRINITY_DN1420_c0_g1	65.0	101.0	1.0
TRINITY_DN2609_c0_g1	1047.0	929.0	4.0
TRINITY_DN1027_c0_g1	1559.0	1745.0	611.0
TRINITY_DN3103_c0_g1	1570.0	4117.0	1248.0
TRINITY_DN368_c0_g1	21348.0	26778.0	18659.0
TRINITY_DN2730_c0_g1	34.0	20.0	20.0
TRINITY_DN1298_c0_g1	2344.0	3642.0	2302.0
TRINITY_DN2620_c0_g1	264.0	992.0	1123.0
TRINITY_DN2939_c0_g1	11.0	2.0	0.0
TRINITY_DN321_c0_g1	876.0	1517.0	197.0
TRINITY_DN2400_c0_g1	2112.0	1428.0	1164.0
TRINITY_DN1188_c0_g1	1985.0	2499.0	1505.0
TRINITY_DN2891_c0_g1	2824.0	1427.0	1478.0
TRINITY_DN665_c0_g1	0.0	426.0	170.0
TRINITY_DN1251_c0_g1	6118.0	9440.0	6225.0
TRINITY_DN1939_c0_g1	10815.0	6987.0	11174.0
TRINITY_DN2423_c0_g1	2.0	2.0	4.0
TRINITY_DN1687_c0_g1	4142.0	3244.0	762.0
TRINITY_DN1870_c0_g1	225.0	198.0	165.0
TRINITY_DN796_c0_g1	1672.0	1366.0	3184.0
TRINITY_DN1808_c0_g1	681.0	1187.0	680.0
TRINITY_DN164_c0_g1	8576.0	10961.0	10045.0
TRINITY_DN1966_c0_g1	49.0	53.0	37.0
TRINITY_DN2554_c0_g1	1366.0	1279.0	170.0
TRINITY_DN2702_c0_g1	236.0	251.0	428.0
TRINITY_DN71_c0_g1	2558.0	2651.0	3375.0
TRINITY_DN2053_c0_g1	1123.0	1166.0	150.0
TRINITY_DN338_c0_g1	79442.0	101209.0	94969.0
TRINITY_DN1896_c0_g1	1359.0	888.0	1080.0
TRINITY_DN228_c0_g1	8.0	414.0	764.0
TRINITY_DN496_c0_g1	1572.0	2587.0	1002.0
TRINITY_DN1913_c0_g1	13360.0	6760.0	4984.0
TRINITY_DN1765_c0_g1	1573.0	1922.0	1196.0
TRINITY_DN839_c0_g1	929.0	671.0	413.0
TRINITY_DN1875_c0_g1	910.0	550.0	266.0
TRINITY_DN2380_c0_g1	1444.0	2087.0	980.0
TRINITY_DN2318_c0_g1	16.0	20.0	17.0
TRINITY_DN1591_c0_g2	26327.0	22657.0	26506.0
TRINITY_DN2332_c0_g1	1463.0	583.0	2.0
TRINITY_DN2428_c0_g1	1705.0	2326.0	2.0
TRINITY_DN917_c0_g1	1051.0	65.0	172.0
TRINITY_DN1591_c0_g1	8296.0	8502.0	6059.0
TRINITY_DN1639_c0_g1	2039.0	2141.0	201.0
TRINITY_DN184_c5_g1	34733.0	33037.0	48087.0
TRINITY_DN574_c0_g1	1662.0	1198.0	810.0
TRINITY_DN1010_c0_g1	3113.0	2406.0	846.0
TRINITY_DN1698_c1_g1	31.0	29.0	23.0
TRINITY_DN10_c0_g1	8404.0	11063.0	12232.0
TRINITY_DN359_c0_g1	37698.0	48087.0	33095.0
TRINITY_DN2894_c0_g1	84.0	592.0	0.0
TRINITY_DN791_c0_g1	6703.0	5349.0	4212.0
TRINITY_DN169_c0_g1	207.0	553.0	1101.0
TRINITY_DN2085_c0_g1	4860.0	5262.0	400.0
TRINITY_DN2611_c0_g1	765.0	250.0	604.0
TRINITY_DN748_c0_g1	1656.0	911.0	471.0
TRINITY_DN660_c0_g1	1705.0	2781.0	629.0
TRINITY_DN555_c0_g2	652.0	1688.0	376.0
TRINITY_DN555_c0_g1	197.0	227.0	2004.0
TRINITY_DN708_c0_g1	2097.0	2385.0	2317.0
TRINITY_DN944_c0_g1	11650.0	16367.0	7166.0
TRINITY_DN2201_c0_g1	523.0	497.0	2.0
TRINITY_DN3100_c0_g1	4603.0	2998.0	1299.0
TRINITY_DN528_c0_g1	1139.0	1202.0	1684.0
TRINITY_DN2259_c0_g1	892.0	883.0	279.0
TRINITY_DN469_c0_g1	466.0	739.0	222.0
TRINITY_DN2275_c0_g1	1702.0	526.0	0.0
TRINITY_DN381_c0_g1	6426.0	8574.0	2587.0
TRINITY_DN429_c0_g1	393.0	1000.0	331.0
TRINITY_DN1486_c0_g1	1962.0	2161.0	2322.0
TRINITY_DN2385_c0_g1	24415.0	26167.0	36835.0
TRINITY_DN491_c0_g1	1543.0	1410.0	2186.0
TRINITY_DN2165_c0_g1	283743.0	247496.0	154663.0
TRINITY_DN1749_c0_g1	11414.0	7885.0	11304.0
TRINITY_DN2273_c0_g1	1660.0	441.0	242.0
TRINITY_DN215_c1_g1	339.0	206.0	515.0
TRINITY_DN2958_c0_g1	4.0	1157.0	1.0
TRINITY_DN855_c0_g1	1786.0	637.0	1355.0
TRINITY_DN249_c0_g1	94197.0	144946.0	145438.0
TRINITY_DN249_c0_g2	88.0	163.0	98.0
TRINITY_DN346_c1_g1	7700.0	6856.0	2130.0
TRINITY_DN684_c0_g1	4017.0	4316.0	2820.0
TRINITY_DN1097_c0_g1	0.0	193.0	211.0
TRINITY_DN794_c0_g1	974.0	67.0	395.0
TRINITY_DN2442_c0_g1	695.0	661.0	938.0
TRINITY_DN3058_c0_g1	1358.0	851.0	435.0
TRINITY_DN523_c0_g1	1389.0	3343.0	1651.0
TRINITY_DN2789_c0_g1	17.0	20.0	12.0
TRINITY_DN832_c0_g1	1454.0	2114.0	6.0
TRINITY_DN1404_c0_g1	368.0	2.0	49.0
TRINITY_DN1514_c0_g1	1068.0	823.0	280.0
TRINITY_DN722_c0_g1	6285.0	7696.0	4122.0
TRINITY_DN1371_c0_g1	20818.0	28083.0	7464.0
TRINITY_DN166_c0_g1	1092.0	1307.0	2.0
TRINITY_DN2538_c0_g1	46.0	196.0	621.0
TRINITY_DN1982_c0_g1	4987.0	9909.0	8272.0
TRINITY_DN3136_c0_g1	1325.0	359.0	1282.0
TRINITY_DN2107_c4_g1	4.0	3.0	5.0
TRINITY_DN745_c0_g1	1133.0	1421.0	483.0
TRINITY_DN502_c0_g1	5371.0	5497.0	4180.0
TRINITY_DN1872_c0_g1	127.0	887.0	503.0
TRINITY_DN853_c0_g1	44.0	671.0	307.0
TRINITY_DN1066_c0_g1	3739.0	4077.0	4508.0
TRINITY_DN2190_c0_g1	6563.0	6182.0	14879.0
TRINITY_DN274_c0_g1	3018.0	3637.0	5227.0
TRINITY_DN1397_c0_g1	7312.0	7014.0	2523.0
TRINITY_DN76_c0_g1	12633.0	13121.0	17406.0
TRINITY_DN2517_c0_g1	969.0	1966.0	348.0
TRINITY_DN2163_c0_g1	46.0	29.0	27.0
TRINITY_DN1540_c0_g1	3099.0	1932.0	4302.0
TRINITY_DN663_c0_g1	1639.0	1203.0	1189.0
TRINITY_DN223_c0_g1	3491.0	3730.0	4309.0
TRINITY_DN2927_c0_g1	10.0	8.0	6.0
TRINITY_DN2018_c0_g1	1134.0	1060.0	904.0
TRINITY_DN3115_c0_g1	992.0	316.0	0.0
TRINITY_DN3005_c0_g1	292.0	495.0	778.0
TRINITY_DN2817_c0_g1	10.0	2.0	4.0
TRINITY_DN494_c0_g1	4121.0	7671.0	1406.0
TRINITY_DN2128_c0_g1	329.0	899.0	44.0
TRINITY_DN1345_c0_g1	4359.0	2985.0	6227.0
TRINITY_DN333_c0_g1	4912.0	1353.0	4.0
TRINITY_DN576_c0_g1	1816.0	2260.0	1308.0
TRINITY_DN1235_c0_g1	910.0	1929.0	2333.0
TRINITY_DN2238_c0_g1	3280.0	3323.0	1959.0
TRINITY_DN443_c0_g1	6888.0	4749.0	6632.0
TRINITY_DN1125_c0_g1	9236.0	3802.0	5504.0
TRINITY_DN2348_c0_g1	6.0	10.0	4.0
TRINITY_DN2979_c0_g1	11.0	5.0	8.0
TRINITY_DN802_c0_g1	3960.0	8295.0	3410.0
TRINITY_DN2738_c0_g1	1558.0	1324.0	1566.0
TRINITY_DN1176_c0_g1	1338.0	553.0	4.0
TRINITY_DN187_c0_g1	36362.0	38961.0	23271.0
TRINITY_DN3079_c0_g1	4.0	3.0	1.0
TRINITY_DN134_c0_g1	7613.0	6368.0	9199.0
TRINITY_DN1762_c0_g1	249.0	739.0	182.0
TRINITY_DN2758_c0_g1	3.0	5.0	0.0
TRINITY_DN1840_c0_g1	2321.0	1286.0	370.0
TRINITY_DN1936_c0_g1	3072.0	1533.0	863.0
TRINITY_DN2584_c0_g1	5.0	8.0	5.0
TRINITY_DN2810_c0_g1	9.0	10.0	7.0
TRINITY_DN3117_c0_g1	2.0	1.0	1.0
TRINITY_DN94_c0_g1	25549.0	22634.0	23845.0
TRINITY_DN1435_c0_g1	2199.0	3090.0	3044.0
TRINITY_DN1893_c0_g1	162.0	99.0	676.0
TRINITY_DN1392_c0_g1	5605.0	3746.0	2095.0
TRINITY_DN2627_c0_g1	605.0	768.0	1092.0
TRINITY_DN2479_c0_g1	1.0	9.0	731.0
TRINITY_DN2918_c1_g1	4134.0	6925.0	12951.0
TRINITY_DN2569_c0_g1	1138.0	243.0	120.0
TRINITY_DN1109_c0_g1	3318.0	2949.0	2459.0
TRINITY_DN1450_c0_g1	499.0	349.0	12.0
TRINITY_DN3020_c0_g1	134.0	87.0	91.0
TRINITY_DN389_c0_g1	874.0	1264.0	175.0
TRINITY_DN1378_c0_g1	810.0	956.0	0.0
TRINITY_DN2906_c0_g1	629.0	1208.0	3.0
TRINITY_DN571_c0_g1	871.0	1335.0	198.0
TRINITY_DN1714_c0_g1	17911.0	14535.0	17532.0
TRINITY_DN942_c0_g1	915.0	1037.0	317.0
TRINITY_DN1123_c0_g1	5842.0	7371.0	2741.0
TRINITY_DN3026_c0_g1	1052.0	2543.0	946.0
TRINITY_DN1604_c0_g1	253.0	368.0	280.0
TRINITY_DN630_c0_g1	1526.0	2607.0	1291.0
TRINITY_DN1013_c0_g1	1011.0	3755.0	1257.0
TRINITY_DN244_c0_g1	3745.0	8970.0	4733.0
TRINITY_DN27_c0_g1	361.0	867.0	492.0
TRINITY_DN1046_c0_g1	1894.0	3968.0	707.0
TRINITY_DN2848_c0_g1	12.0	14.0	11.0
TRINITY_DN850_c0_g1	267.0	638.0	409.0
TRINITY_DN1099_c0_g1	409.0	1064.0	398.0
TRINITY_DN1282_c0_g1	802.0	1704.0	636.0
TRINITY_DN1325_c0_g1	2659.0	2131.0	1971.0
TRINITY_DN2421_c0_g1	3339.0	2251.0	411.0
TRINITY_DN2815_c0_g1	445.0	220.0	740.0
TRINITY_DN2589_c0_g1	4.0	2.0	6.0
TRINITY_DN46_c0_g1	1455.0	723.0	224.0
TRINITY_DN3025_c0_g1	3152.0	2776.0	3367.0
TRINITY_DN2316_c0_g1	0.0	2.0	8.0
TRINITY_DN2426_c0_g1	1186.0	1640.0	289.0
TRINITY_DN2472_c0_g1	284.0	698.0	410.0
TRINITY_DN2536_c0_g1	1142.0	1251.0	117.0
TRINITY_DN1781_c0_g1	1662.0	1825.0	510.0
TRINITY_DN995_c0_g1	918.0	455.0	413.0
TRINITY_DN1561_c0_g1	894.0	913.0	966.0
TRINITY_DN2252_c0_g1	6.0	4.0	4.0
TRINITY_DN885_c0_g1	8148.0	17104.0	10062.0
TRINITY_DN1719_c0_g1	846.0	1315.0	701.0
TRINITY_DN2142_c0_g1	112.0	112.0	85.0
TRINITY_DN133_c0_g2	3566.0	5622.0	3831.0
TRINITY_DN1451_c0_g1	414.0	956.0	235.0
TRINITY_DN133_c0_g1	9959.0	9533.0	10332.0
TRINITY_DN1824_c0_g1	571.0	15.0	1.0
TRINITY_DN2037_c0_g1	782.0	690.0	9.0
TRINITY_DN1440_c1_g1	1095.0	674.0	794.0
TRINITY_DN1061_c0_g1	264.0	914.0	100.0
TRINITY_DN2751_c0_g1	5263.0	1191.0	1231.0
TRINITY_DN2198_c0_g1	2031.0	1993.0	3075.0
TRINITY_DN1670_c0_g1	2249.0	1654.0	1051.0
TRINITY_DN1107_c0_g1	2451.0	1883.0	600.0
TRINITY_DN2203_c0_g1	73.0	60.0	47.0
TRINITY_DN2311_c0_g1	5.0	53.0	993.0
TRINITY_DN996_c0_g1	1514.0	1239.0	196.0
TRINITY_DN1713_c0_g1	2410.0	1827.0	1050.0
TRINITY_DN3072_c0_g1	344.0	117.0	507.0
TRINITY_DN520_c0_g1	623.0	613.0	835.0
TRINITY_DN1545_c0_g1	672.0	431.0	3.0
TRINITY_DN92_c0_g1	856.0	1545.0	366.0
TRINITY_DN2922_c0_g1	890.0	2188.0	463.0
TRINITY_DN2364_c0_g1	61.0	323.0	33.0
TRINITY_DN1230_c0_g1	239.0	590.0	0.0
TRINITY_DN448_c0_g1	4762.0	898.0	727.0
TRINITY_DN1391_c0_g1	1488.0	482.0	0.0
TRINITY_DN2367_c0_g1	20.0	863.0	1.0
TRINITY_DN619_c0_g1	310.0	367.0	6.0
TRINITY_DN1268_c0_g1	2300.0	4344.0	2946.0
TRINITY_DN1985_c0_g1	1293.0	1846.0	2521.0
TRINITY_DN2034_c0_g1	673.0	318.0	302.0
TRINITY_DN1439_c0_g1	1957.0	1924.0	2751.0
TRINITY_DN1158_c0_g1	1724.0	1489.0	1390.0
TRINITY_DN118_c0_g1	659.0	1.0	934.0
TRINITY_DN509_c0_g1	304.0	858.0	1516.0
TRINITY_DN1987_c0_g1	998.0	1520.0	120.0
TRINITY_DN182_c0_g1	428.0	423.0	3.0
TRINITY_DN2313_c0_g1	651.0	622.0	265.0
TRINITY_DN290_c0_g1	2067.0	1754.0	3567.0
TRINITY_DN3074_c0_g1	559.0	639.0	288.0
TRINITY_DN998_c0_g1	2887.0	2041.0	1886.0
TRINITY_DN2196_c0_g1	2379.0	3224.0	1231.0
TRINITY_DN2694_c0_g1	170.0	108.0	273.0
TRINITY_DN558_c0_g1	6353.0	2952.0	974.0
TRINITY_DN2644_c0_g1	299.0	666.0	0.0
TRINITY_DN2474_c0_g1	21.0	13.0	11.0
TRINITY_DN2920_c0_g1	723.0	670.0	487.0
TRINITY_DN1217_c0_g1	2593.0	1977.0	4389.0
TRINITY_DN1217_c0_g2	73.0	131.0	467.0
TRINITY_DN2973_c0_g1	4.0	1.0	5.0
TRINITY_DN2695_c0_g1	1763.0	1213.0	1243.0
TRINITY_DN2475_c0_g1	10.0	7.0	5.0
TRINITY_DN249_c7_g1	231.0	25.0	194.0
TRINITY_DN2863_c0_g1	6.0	932.0	551.0
TRINITY_DN2585_c0_g1	282.0	919.0	578.0
TRINITY_DN2365_c0_g1	88.0	110.0	372.0
TRINITY_DN727_c0_g1	642.0	1762.0	1842.0
TRINITY_DN837_c0_g2	2472.0	4290.0	1114.0
TRINITY_DN837_c0_g1	10194.0	8487.0	6369.0
TRINITY_DN1877_c0_g1	849.0	248.0	671.0
TRINITY_DN527_c0_g1	2598.0	2481.0	3760.0
TRINITY_DN409_c0_g1	129979.0	130616.0	84298.0
TRINITY_DN527_c0_g2	12362.0	8854.0	6827.0
TRINITY_DN2060_c0_g1	696.0	949.0	139.0
TRINITY_DN2708_c0_g1	862.0	1099.0	1023.0
TRINITY_DN249_c4_g1	16373.0	7598.0	36887.0
TRINITY_DN2378_c0_g1	374.0	247.0	746.0
TRINITY_DN2496_c0_g1	993.0	621.0	1042.0
TRINITY_DN3114_c0_g1	8.0	6.0	5.0
TRINITY_DN1126_c0_g1	1063.0	999.0	596.0
TRINITY_DN1418_c0_g1	953.0	1448.0	651.0
TRINITY_DN2800_c0_g1	1378.0	1529.0	493.0
TRINITY_DN1405_c0_g1	674.0	2205.0	19.0
TRINITY_DN184_c0_g1	518765.0	489663.0	692623.0
TRINITY_DN2191_c0_g1	824.0	190.0	549.0
TRINITY_DN222_c0_g1	3261.0	2886.0	3216.0
TRINITY_DN2657_c0_g1	637.0	332.0	309.0
TRINITY_DN1257_c0_g1	2469.0	1994.0	2322.0
TRINITY_DN658_c0_g1	442.0	1285.0	104.0
TRINITY_DN594_c0_g1	2067.0	2607.0	2990.0
TRINITY_DN248_c0_g1	5194.0	7030.0	6242.0
TRINITY_DN801_c0_g1	1374.0	1283.0	319.0
TRINITY_DN2775_c0_g1	1904.0	1975.0	1019.0
TRINITY_DN2839_c0_g1	1499.0	4461.0	1105.0
TRINITY_DN1062_c0_g1	30898.0	36994.0	19697.0
TRINITY_DN819_c0_g1	11955.0	11694.0	9024.0
TRINITY_DN2526_c0_g1	587.0	652.0	100.0
TRINITY_DN1667_c0_g1	582.0	407.0	503.0
TRINITY_DN2124_c0_g1	560.0	59.0	1664.0
TRINITY_DN937_c0_g2	7419.0	10544.0	4568.0
TRINITY_DN937_c0_g1	4078.0	2945.0	5725.0
TRINITY_DN1659_c0_g1	604.0	3.0	228.0
TRINITY_DN1070_c0_g1	1475.0	4938.0	2384.0
TRINITY_DN3101_c0_g1	583.0	506.0	222.0
TRINITY_DN2470_c0_g1	1631.0	385.0	306.0
TRINITY_DN214_c0_g1	986.0	1154.0	1379.0
TRINITY_DN2183_c0_g1	1348.0	4032.0	1698.0
TRINITY_DN1121_c0_g1	34.0	431.0	122.0
TRINITY_DN522_c0_g1	381.0	1344.0	596.0
TRINITY_DN463_c0_g1	1113.0	2020.0	0.0
TRINITY_DN886_c0_g1	6229.0	2306.0	1694.0
TRINITY_DN2545_c1_g1	2.0	2.0	4.0
TRINITY_DN653_c0_g1	4453.0	6974.0	6235.0
TRINITY_DN1780_c0_g1	2658.0	3633.0	1493.0
TRINITY_DN1793_c0_g1	548.0	840.0	5066.0
TRINITY_DN1485_c0_g1	5238.0	4360.0	5358.0
TRINITY_DN1823_c0_g1	1501.0	3218.0	1159.0
TRINITY_DN227_c0_g2	34540.0	20926.0	25949.0
TRINITY_DN806_c0_g1	3928.0	5137.0	1409.0
TRINITY_DN1798_c0_g1	934.0	500.0	961.0
TRINITY_DN1139_c0_g1	447.0	1869.0	725.0
TRINITY_DN1810_c0_g1	1039.0	1003.0	491.0
TRINITY_DN2716_c0_g1	9.0	6.0	4.0
TRINITY_DN3076_c0_g1	1970.0	491.0	792.0
TRINITY_DN2247_c0_g1	7628.0	7530.0	8032.0
TRINITY_DN2593_c0_g1	1676.0	2190.0	941.0
TRINITY_DN2623_c0_g1	576.0	745.0	792.0
TRINITY_DN7_c3_g1	4.0	1.0	11.0
TRINITY_DN2686_c0_g1	4309.0	4374.0	5989.0
TRINITY_DN2741_c0_g1	547.0	1095.0	190.0
TRINITY_DN2928_c0_g1	10.0	9.0	10.0
TRINITY_DN1041_c0_g1	596.0	545.0	2.0
TRINITY_DN442_c0_g1	1440.0	1354.0	492.0
TRINITY_DN2587_c1_g1	112.0	0.0	3.0
TRINITY_DN387_c0_g1	7143.0	7919.0	2072.0
TRINITY_DN1726_c0_g1	1261.0	1868.0	18.0
TRINITY_DN2250_c0_g1	1340125.0	1169279.0	1556488.0
TRINITY_DN219_c0_g1	2273.0	2097.0	1331.0
TRINITY_DN1756_c0_g1	1608.0	3034.0	2065.0
TRINITY_DN1638_c0_g1	1122.0	748.0	1630.0
TRINITY_DN2872_c0_g1	1610.0	1182.0	1669.0
TRINITY_DN307_c0_g1	1803.0	1637.0	863.0
TRINITY_DN2188_c0_g1	84213.0	56075.0	140461.0
TRINITY_DN897_c1_g1	2427.0	4053.0	1550.0
TRINITY_DN530_c0_g1	454.0	865.0	2060.0
TRINITY_DN2902_c0_g1	545.0	161.0	332.0
TRINITY_DN2960_c0_g1	1155.0	219.0	924.0
TRINITY_DN2690_c0_g1	165.0	1449.0	280.0
TRINITY_DN2619_c0_g1	1.0	2.0	0.0
TRINITY_DN2289_c0_g1	1009.0	829.0	575.0
TRINITY_DN3055_c0_g1	905.0	1406.0	105.0
TRINITY_DN2847_c0_g1	643.0	861.0	1.0
TRINITY_DN1447_c0_g1	5434.0	4978.0	5294.0
TRINITY_DN468_c0_g1	2195.0	3577.0	1834.0
TRINITY_DN1037_c0_g1	4633.0	2154.0	790.0
TRINITY_DN1696_c0_g1	1739.0	1894.0	1307.0
TRINITY_DN661_c0_g1	4702.0	2927.0	3483.0
TRINITY_DN1320_c0_g1	0.0	311.0	1395.0
TRINITY_DN1265_c0_g1	345.0	276.0	240.0
TRINITY_DN2031_c0_g1	9386.0	6027.0	6549.0
TRINITY_DN908_c0_g1	598.0	260.0	1235.0
TRINITY_DN687_c0_g1	162.0	798.0	188.0
TRINITY_DN1917_c0_g1	220.0	162.0	153.0
TRINITY_DN2610_c0_g1	336.0	575.0	27.0
TRINITY_DN970_c0_g1	1566.0	988.0	2523.0
TRINITY_DN2711_c0_g1	18.0	17.0	8.0
TRINITY_DN32_c0_g1	40115.0	48162.0	42730.0
TRINITY_DN2628_c0_g1	226.0	873.0	644.0
TRINITY_DN544_c2_g1	2.0	3.0	0.0
TRINITY_DN569_c0_g1	1105.0	2268.0	827.0
TRINITY_DN163_c0_g1	6587.0	3224.0	6633.0
TRINITY_DN2598_c0_g1	272.0	612.0	119.0
TRINITY_DN192_c0_g1	3190.0	3101.0	1408.0
TRINITY_DN2092_c3_g1	445545.0	474730.0	644027.0
TRINITY_DN2868_c0_g1	1243.0	343.0	318.0
TRINITY_DN2271_c0_g1	914.0	1481.0	2314.0
TRINITY_DN2209_c0_g1	122766.0	164187.0	552392.0
TRINITY_DN2429_c0_g1	10.0	7.0	6.0
TRINITY_DN1067_c0_g1	3573.0	1371.0	4426.0
TRINITY_DN2649_c0_g1	2071.0	1734.0	1605.0
TRINITY_DN438_c0_g1	6137.0	6759.0	16719.0
TRINITY_DN251_c0_g1	5135.0	6037.0	2088.0
TRINITY_DN501_c0_g1	72.0	1636.0	982.0
TRINITY_DN721_c0_g1	2274.0	2796.0	1307.0
TRINITY_DN2099_c0_g1	9836.0	2450.0	3952.0
TRINITY_DN1507_c0_g1	1214.0	500.0	0.0
TRINITY_DN2770_c0_g1	942.0	866.0	33.0
TRINITY_DN1975_c0_g1	225.0	417.0	363.0
TRINITY_DN2550_c0_g1	16.0	24.0	14.0
TRINITY_DN629_c0_g1	719.0	285.0	155.0
TRINITY_DN2869_c0_g1	56.0	65.0	65.0
TRINITY_DN379_c0_g1	13338.0	4729.0	8459.0
TRINITY_DN1316_c0_g1	2163.0	4158.0	3102.0
TRINITY_DN599_c0_g1	1353.0	453.0	1506.0
TRINITY_DN2568_c0_g1	641.0	958.0	1417.0
TRINITY_DN2335_c0_g1	821.0	868.0	1526.0
TRINITY_DN370_c0_g1	567.0	2470.0	1088.0
TRINITY_DN186_c1_g1	4608.0	9116.0	3374.0
TRINITY_DN186_c1_g2	18587.0	45139.0	25997.0
TRINITY_DN2843_c0_g1	942.0	1014.0	1436.0
TRINITY_DN310_c0_g1	1173.0	482.0	413.0
TRINITY_DN154_c0_g1	1150.0	750.0	1440.0
TRINITY_DN2682_c0_g1	2675.0	2265.0	2755.0
TRINITY_DN1287_c0_g1	3056.0	2467.0	1135.0
TRINITY_DN1312_c0_g1	1789.0	646.0	639.0
TRINITY_DN2023_c0_g1	11896.0	4341.0	1917.0
TRINITY_DN688_c0_g1	2771.0	5222.0	3068.0
TRINITY_DN713_c0_g1	12703.0	10937.0	9330.0
TRINITY_DN441_c0_g1	2010.0	1717.0	738.0
TRINITY_DN2622_c0_g1	765.0	1989.0	2708.0
TRINITY_DN2830_c0_g1	317.0	347.0	1.0
TRINITY_DN974_c0_g1	1087.0	835.0	325.0
TRINITY_DN67_c0_g1	19740.0	24689.0	13917.0
TRINITY_DN383_c0_g1	22850.0	24656.0	16658.0
TRINITY_DN383_c0_g2	6916.0	8555.0	7324.0
TRINITY_DN2277_c0_g1	309.0	645.0	0.0
TRINITY_DN1476_c0_g1	1432.0	1809.0	1699.0
TRINITY_DN2285_c0_g1	9.0	8.0	5.0
TRINITY_DN3046_c0_g1	31909.0	34735.0	53805.0
TRINITY_DN1624_c0_g1	5237.0	6305.0	1894.0
TRINITY_DN1574_c0_g1	933.0	1939.0	461.0
TRINITY_DN2681_c0_g1	626.0	536.0	160.0
TRINITY_DN1358_c0_g1	3812.0	4046.0	1033.0
TRINITY_DN810_c0_g1	1368.0	1246.0	864.0
TRINITY_DN3047_c0_g1	2320.0	1457.0	316.0
TRINITY_DN2461_c0_g1	4.0	1.0	2.0
TRINITY_DN1197_c0_g1	685.0	835.0	131.0
TRINITY_DN382_c0_g1	12807.0	14520.0	13795.0
TRINITY_DN2717_c0_g1	2093.0	146.0	375.0
TRINITY_DN1295_c0_g1	1424.0	491.0	1002.0
TRINITY_DN2877_c0_g1	514.0	658.0	671.0
TRINITY_DN979_c0_g1	11526.0	13768.0	5612.0
TRINITY_DN308_c0_g1	159.0	517.0	341.0
TRINITY_DN759_c0_g1	4137.0	2622.0	3312.0
TRINITY_DN1573_c0_g1	1356.0	451.0	372.0
TRINITY_DN2779_c0_g1	2.0	3.0	2.0
TRINITY_DN1845_c0_g1	1363.0	768.0	1674.0
TRINITY_DN2280_c0_g1	2007.0	3420.0	222.0
TRINITY_DN1637_c0_g1	903.0	806.0	87.0
TRINITY_DN434_c0_g1	372384.0	243257.0	238949.0
TRINITY_DN1353_c0_g1	1173.0	1551.0	1387.0
TRINITY_DN2999_c0_g1	1691.0	1278.0	1031.0
TRINITY_DN654_c0_g1	1273.0	1431.0	1690.0
TRINITY_DN747_c0_g1	590.0	417.0	843.0
TRINITY_DN1579_c0_g1	409.0	47.0	896.0
TRINITY_DN1040_c0_g1	9348.0	10960.0	12469.0
TRINITY_DN2901_c0_g1	442.0	373.0	760.0
TRINITY_DN815_c0_g1	7114.0	5388.0	3681.0
TRINITY_DN1789_c0_g1	67.0	1.0	455.0
TRINITY_DN593_c0_g1	15490.0	28968.0	18512.0
TRINITY_DN2784_c0_g1	6.0	5.0	4.0
TRINITY_DN2232_c1_g1	13698.0	12670.0	10361.0
TRINITY_DN184_c4_g1	2391.0	1671.0	3107.0
TRINITY_DN1192_c0_g1	2293.0	3658.0	386.0
TRINITY_DN2842_c0_g1	4170.0	3160.0	2095.0
TRINITY_DN475_c0_g1	102060.0	60139.0	130345.0
TRINITY_DN590_c0_g1	3530.0	3957.0	1080.0
TRINITY_DN3110_c0_g1	3377.0	4783.0	1963.0
TRINITY_DN2605_c1_g1	73.0	70.0	170.0
TRINITY_DN3148_c0_g1	4.0	6.0	2.0
TRINITY_DN1908_c0_g1	726.0	1273.0	412.0
TRINITY_DN1751_c0_g1	498.0	671.0	2.0
TRINITY_DN155_c0_g1	976.0	6.0	563.0
TRINITY_DN210_c0_g1	131.0	828.0	310.0
TRINITY_DN2402_c0_g1	127.0	1154.0	249.0
TRINITY_DN2555_c0_g1	10.0	8.0	4.0
TRINITY_DN2057_c0_g1	6440.0	3192.0	6548.0
TRINITY_DN256_c0_g1	7115.0	8736.0	5717.0
TRINITY_DN872_c0_g1	632.0	1992.0	468.0
TRINITY_DN2117_c0_g1	265.0	866.0	231.0
TRINITY_DN2776_c0_g1	2127.0	1499.0	1549.0
TRINITY_DN2563_c0_g1	29.0	15.0	13.0
TRINITY_DN3149_c0_g1	11.0	12.0	9.0
TRINITY_DN1033_c0_g1	1844.0	1985.0	1191.0
TRINITY_DN477_c0_g1	9421.0	3617.0	2493.0
TRINITY_DN1299_c0_g1	9867.0	8779.0	10026.0
TRINITY_DN2065_c0_g1	49.0	915.0	851.0
TRINITY_DN2556_c0_g1	351.0	1214.0	934.0
TRINITY_DN2343_c0_g1	1182.0	2339.0	918.0
TRINITY_DN3102_c0_g1	7358.0	4599.0	6059.0
TRINITY_DN2123_c0_g1	129.0	1063.0	1091.0
TRINITY_DN2835_c0_g1	582594.0	468113.0	995314.0
TRINITY_DN1911_c0_g1	2221.0	2682.0	243.0
TRINITY_DN1750_c0_g1	1152.0	284.0	0.0
TRINITY_DN2782_c0_g1	123.0	321.0	836.0
TRINITY_DN536_c0_g1	4181.0	6034.0	3230.0
TRINITY_DN2614_c0_g1	6.0	5.0	1.0
TRINITY_DN1691_c0_g1	575.0	702.0	409.0
TRINITY_DN2284_c0_g1	847.0	1120.0	4.0
TRINITY_DN3050_c0_g1	340.0	790.0	658.0
TRINITY_DN2834_c0_g1	804.0	482.0	1172.0
TRINITY_DN1409_c0_g1	944.0	419.0	1250.0
TRINITY_DN1912_c0_g1	2301.0	2663.0	3867.0
TRINITY_DN2064_c0_g1	110.0	105.0	84.0
TRINITY_DN1634_c0_g1	884.0	216.0	213.0
TRINITY_DN2107_c2_g1	20.0	29.0	36.0
TRINITY_DN316_c0_g1	2653.0	1839.0	2.0
TRINITY_DN2463_c0_g1	19819.0	17865.0	20777.0
TRINITY_DN1752_c0_g1	1194.0	3733.0	2152.0
TRINITY_DN255_c0_g1	7989.0	5247.0	6598.0
TRINITY_DN1224_c0_g1	613.0	1000.0	1695.0
TRINITY_DN1199_c0_g1	7237.0	5433.0	5271.0
TRINITY_DN1883_c0_g1	1101.0	559.0	651.0
TRINITY_DN1382_c0_g1	13830.0	13454.0	13289.0
TRINITY_DN2184_c0_g1	3607.0	3798.0	3853.0
TRINITY_DN2937_c0_g1	810.0	851.0	505.0
TRINITY_DN1725_c0_g1	491.0	685.0	0.0
TRINITY_DN1355_c0_g1	8.0	23.0	0.0
TRINITY_DN2372_c0_g1	851.0	657.0	750.0
TRINITY_DN3083_c0_g1	2.0	0.0	12.0
TRINITY_DN378_c0_g1	2110.0	1198.0	1344.0
TRINITY_DN692_c0_g1	318.0	1085.0	1633.0
TRINITY_DN3107_c0_g1	5.0	483.0	453.0
TRINITY_DN2436_c0_g1	300.0	1354.0	214.0
TRINITY_DN2214_c0_g1	686.0	176.0	150.0
TRINITY_DN1002_c0_g1	4174.0	4743.0	2552.0
TRINITY_DN534_c0_g1	5.0	474.0	783.0
TRINITY_DN2873_c0_g1	618.0	586.0	578.0
TRINITY_DN346_c0_g1	13940.0	11047.0	13918.0
TRINITY_DN2300_c0_g1	6.0	9.0	3.0
TRINITY_DN620_c0_g1	3.0	290.0	960.0
TRINITY_DN2468_c0_g1	7772.0	10599.0	26825.0
TRINITY_DN1256_c0_g1	477.0	712.0	2139.0
TRINITY_DN1076_c0_g1	999.0	1108.0	1184.0
TRINITY_DN2838_c0_g1	638.0	432.0	1016.0
TRINITY_DN2878_c0_g1	3591.0	3021.0	451.0
TRINITY_DN2248_c0_g1	2883.0	2475.0	1193.0
TRINITY_DN2431_c0_g1	3598.0	3845.0	2629.0
TRINITY_DN2219_c0_g1	436.0	524.0	133.0
TRINITY_DN1007_c0_g1	3719.0	1439.0	3.0
TRINITY_DN909_c0_g1	1227.0	1067.0	1137.0
TRINITY_DN2599_c0_g1	6.0	6.0	0.0
TRINITY_DN1816_c0_g1	539.0	213.0	1080.0
TRINITY_DN788_c0_g1	6335.0	11071.0	1656.0
TRINITY_DN1412_c0_g1	986.0	157.0	1.0
TRINITY_DN2281_c0_g1	533.0	716.0	2.0
TRINITY_DN341_c0_g1	280.0	95.0	220.0
TRINITY_DN196_c0_g1	1467.0	1120.0	555.0
TRINITY_DN2559_c0_g1	10.0	1.0	2.0
TRINITY_DN215_c0_g1	33966.0	29901.0	22419.0
TRINITY_DN2061_c0_g1	413.0	635.0	0.0
TRINITY_DN904_c0_g1	5981.0	3618.0	3423.0
TRINITY_DN3088_c0_g1	3288.0	2346.0	5260.0
TRINITY_DN874_c0_g1	4636.0	2593.0	1205.0
TRINITY_DN2189_c0_g1	3.0	5.0	0.0
TRINITY_DN561_c0_g1	1865.0	2039.0	1541.0
TRINITY_DN2305_c0_g1	388.0	1242.0	561.0
TRINITY_DN1071_c0_g1	135.0	573.0	424.0
TRINITY_DN1814_c0_g1	19341.0	22849.0	24185.0
TRINITY_DN2155_c0_g1	68.0	47.0	50.0
TRINITY_DN2243_c0_g1	521.0	1890.0	415.0
TRINITY_DN1074_c0_g1	4222.0	2135.0	449.0
TRINITY_DN1811_c0_g1	188.0	186.0	154.0
TRINITY_DN472_c0_g1	967.0	689.0	481.0
TRINITY_DN3140_c0_g1	515.0	1250.0	994.0
TRINITY_DN435_c0_g1	362.0	513.0	564.0
TRINITY_DN2246_c0_g1	23.0	9.0	14.0
TRINITY_DN2434_c0_g1	861.0	259.0	0.0
TRINITY_DN2379_c0_g1	2.0	1.0	8.0
TRINITY_DN408_c0_g1	4337.0	3314.0	3604.0
TRINITY_DN1537_c0_g1	531.0	736.0	423.0
TRINITY_DN1945_c0_g1	475.0	675.0	590.0
TRINITY_DN253_c0_g1	8215.0	5381.0	5973.0
TRINITY_DN2465_c0_g1	2565.0	1027.0	1440.0
TRINITY_DN2653_c0_g1	9.0	11.0	3.0
TRINITY_DN470_c0_g1	1332.0	1301.0	446.0
TRINITY_DN1754_c0_g1	12341.0	8378.0	10583.0
TRINITY_DN1508_c0_g1	4673.0	6297.0	4456.0
TRINITY_DN2596_c0_g1	3.0	5.0	2.0
TRINITY_DN280_c0_g1	15621.0	8392.0	2746.0
TRINITY_DN598_c0_g1	1781.0	1909.0	1012.0
TRINITY_DN690_c0_g1	541.0	529.0	1264.0
TRINITY_DN3142_c0_g1	1454.0	1320.0	1193.0
TRINITY_DN2186_c0_g1	710.0	428.0	211.0
TRINITY_DN217_c0_g1	11912.0	18658.0	7091.0
TRINITY_DN2216_c0_g1	52270.0	42629.0	68091.0
TRINITY_DN2597_c0_g1	1904.0	4679.0	2021.0
TRINITY_DN1350_c0_g1	1187.0	2932.0	1056.0
TRINITY_DN716_c0_g1	355.0	149.0	559.0
TRINITY_DN2932_c0_g1	506.0	371.0	0.0
TRINITY_DN218_c0_g1	5769.0	6886.0	6054.0
TRINITY_DN849_c0_g1	1269.0	830.0	215.0
TRINITY_DN2522_c0_g1	1032.0	745.0	364.0
TRINITY_DN1478_c0_g1	4871.0	3397.0	1808.0
TRINITY_DN2377_c0_g1	31.0	31.0	22.0
TRINITY_DN1449_c0_g1	1334.0	398.0	833.0
TRINITY_DN3109_c0_g1	5.0	6.0	2.0
TRINITY_DN2961_c0_g1	295.0	585.0	242.0
TRINITY_DN193_c0_g1	912.0	540.0	649.0
TRINITY_DN2803_c0_g1	986.0	936.0	2347.0
TRINITY_DN1506_c0_g1	1358.0	1709.0	553.0
TRINITY_DN1880_c0_g1	1224.0	378.0	357.0
TRINITY_DN2704_c1_g1	3117.0	3255.0	6911.0
TRINITY_DN285_c0_g1	1181.0	3465.0	1210.0
TRINITY_DN1221_c0_g1	1209.0	2.0	693.0
TRINITY_DN780_c0_g1	656.0	1570.0	356.0
TRINITY_DN2745_c0_g1	364.0	1050.0	1.0
TRINITY_DN1169_c0_g1	759.0	378.0	1.0
TRINITY_DN1818_c0_g1	3992.0	3886.0	9202.0
TRINITY_DN786_c0_g1	383.0	688.0	4.0
TRINITY_DN39_c0_g1	26656.0	26674.0	10706.0
TRINITY_DN1976_c0_g1	123.0	614.0	1194.0
TRINITY_DN2107_c5_g1	18568.0	22806.0	23455.0
TRINITY_DN2529_c0_g1	1250.0	82.0	43.0
TRINITY_DN1722_c0_g1	1472.0	1088.0	515.0
TRINITY_DN401_c0_g1	527.0	1290.0	523.0
TRINITY_DN439_c0_g1	2908.0	2555.0	319.0
TRINITY_DN2688_c0_g1	328.0	330.0	667.0
TRINITY_DN2375_c0_g1	19.0	10.0	22.0
TRINITY_DN1318_c0_g1	1061.0	657.0	17.0
TRINITY_DN342_c0_g1	23835.0	34421.0	24829.0
TRINITY_DN627_c0_g1	581.0	1486.0	394.0
TRINITY_DN3014_c0_g1	514.0	47.0	117.0
TRINITY_DN33_c0_g1	9728.0	7995.0	11864.0
TRINITY_DN2808_c0_g1	577.0	171.0	1661.0
TRINITY_DN781_c0_g1	632.0	1059.0	380.0
TRINITY_DN1885_c0_g1	2258.0	1926.0	1334.0
TRINITY_DN284_c0_g1	1114.0	1003.0	1075.0
TRINITY_DN3080_c0_g1	10.0	6.0	0.0
TRINITY_DN400_c0_g1	771.0	615.0	1548.0
TRINITY_DN1538_c0_g1	273.0	1293.0	757.0
TRINITY_DN1665_c0_g1	7091.0	6326.0	3857.0
TRINITY_DN2028_c0_g1	46.0	43.0	25.0
TRINITY_DN2211_c0_g1	37907.0	30410.0	8396.0
TRINITY_DN718_c0_g1	2659.0	1231.0	1558.0
TRINITY_DN1227_c0_g1	3997.0	9486.0	4220.0
TRINITY_DN2802_c0_g1	0.0	1.0	0.0
TRINITY_DN2524_c0_g1	39535.0	34460.0	33423.0
TRINITY_DN939_c0_g1	78.0	826.0	280.0
TRINITY_DN1943_c0_g1	5543.0	3202.0	7328.0
TRINITY_DN2374_c0_g1	1865.0	2213.0	2685.0
TRINITY_DN1162_c0_g1	2311.0	1363.0	1258.0
TRINITY_DN2467_c0_g1	833.0	1278.0	875.0
TRINITY_DN1220_c0_g1	1172.0	1739.0	423.0
TRINITY_DN2744_c0_g1	1292.0	1786.0	1357.0
TRINITY_DN2432_c0_g1	834.0	101.0	0.0
TRINITY_DN348_c0_g1	2160.0	3401.0	1463.0
TRINITY_DN3019_c0_g1	2.0	3.0	11.0
TRINITY_DN94_c1_g1	10499.0	10598.0	9402.0
TRINITY_DN1226_c0_g1	642.0	157.0	253.0
TRINITY_DN3013_c0_g1	238.0	636.0	649.0
TRINITY_DN3081_c0_g1	14.0	18.0	18.0
TRINITY_DN2212_c0_g1	3956.0	4656.0	2253.0
TRINITY_DN2871_c0_g1	565.0	292.0	1729.0
TRINITY_DN1000_c0_g1	3399.0	1353.0	722.0
TRINITY_DN2210_c0_g1	1546.0	2096.0	4009.0
TRINITY_DN900_c0_g1	1623.0	974.0	1083.0
TRINITY_DN1759_c0_g1	1069.0	80.0	681.0
TRINITY_DN347_c0_g1	2957.0	3164.0	629.0
TRINITY_DN289_c0_g1	12849.0	7195.0	3829.0
TRINITY_DN2309_c0_g1	2.0	0.0	170.0
TRINITY_DN2968_c0_g1	138.0	1138.0	647.0
TRINITY_DN903_c0_g1	1616.0	802.0	256.0
TRINITY_DN563_c0_g1	653.0	1038.0	1213.0
TRINITY_DN1723_c0_g1	475.0	345.0	920.0
TRINITY_DN2371_c0_g1	2698.0	705.0	4022.0
TRINITY_DN2965_c0_g1	122.0	91.0	74.0
TRINITY_DN1167_c0_g1	1836.0	1270.0	1654.0
TRINITY_DN1222_c0_g1	2393.0	1253.0	3769.0
TRINITY_DN621_c0_g1	5568.0	9829.0	5251.0
TRINITY_DN3015_c0_g1	3354.0	8140.0	1385.0
TRINITY_DN2804_c0_g1	49.0	61.0	34.0
TRINITY_DN2749_c0_g1	1622.0	1615.0	2257.0
TRINITY_DN1225_c0_g1	2753.0	2462.0	2232.0
TRINITY_DN1884_c0_g1	1425.0	506.0	541.0
TRINITY_DN38_c0_g1	583.0	1669.0	1229.0
TRINITY_DN3018_c0_g1	8037.0	11713.0	7809.0
TRINITY_DN126_c0_g1	265.0	673.0	1418.0
TRINITY_DN1386_c0_g1	1094.0	138.0	422.0
TRINITY_DN782_c0_g1	10574.0	8030.0	3579.0
TRINITY_DN123_c0_g1	6934.0	4901.0	7754.0
TRINITY_DN35_c0_g1	4653.0	3016.0	4137.0
TRINITY_DN1942_c0_g1	1124.0	1050.0	123.0
TRINITY_DN287_c0_g1	1784.0	2500.0	593.0
TRINITY_DN1003_c0_g1	1392.0	831.0	0.0
TRINITY_DN2966_c0_g1	377.0	2032.0	0.0
TRINITY_DN1819_c0_g1	3266.0	702.0	1496.0
TRINITY_DN2307_c0_g1	18.0	540.0	1400.0
TRINITY_DN1940_c0_g1	258.0	392.0	1.0
TRINITY_DN785_c0_g1	3156.0	2532.0	2225.0
TRINITY_DN623_c0_g1	5294.0	7728.0	4011.0
TRINITY_DN1164_c0_g1	2827.0	5046.0	1077.0
TRINITY_DN2805_c0_g1	351.0	1227.0	0.0
TRINITY_DN36_c0_g1	3932.0	3351.0	2568.0
TRINITY_DN843_c0_g1	2087.0	2325.0	1359.0
TRINITY_DN2469_c0_g1	4.0	2.0	0.0
TRINITY_DN1004_c0_g1	5138.0	7011.0	5167.0
TRINITY_DN2590_c0_g1	453.0	237.0	541.0
TRINITY_DN1663_c0_g1	1075.0	1255.0	629.0
TRINITY_DN2967_c0_g1	9.0	3.0	1.0
TRINITY_DN2308_c0_g1	627.0	1863.0	1290.0
TRINITY_DN2689_c0_g1	0.0	0.0	0.0
TRINITY_DN2370_c0_g1	2361.0	2571.0	5511.0
TRINITY_DN564_c0_g1	2287.0	1213.0	1868.0
TRINITY_DN1223_c0_g1	48.0	378.0	986.0
TRINITY_DN2806_c0_g1	469.0	98.0	5.0
TRINITY_DN380_c0_g1	5533.0	3557.0	4519.0
TRINITY_DN2984_c0_g1	279.0	726.0	823.0
TRINITY_DN2443_c0_g1	54287.0	50414.0	121957.0
TRINITY_DN685_c0_g1	478.0	1937.0	4235.0
TRINITY_DN144_c0_g1	15029.0	12032.0	10984.0
TRINITY_DN2207_c0_g1	7416.0	3800.0	3146.0
TRINITY_DN1271_c0_g1	1599.0	952.0	228.0
TRINITY_DN275_c0_g1	17622.0	23178.0	1052.0
TRINITY_DN790_c0_g1	12834.0	20877.0	7186.0
TRINITY_DN618_c0_g1	1844.0	1881.0	1029.0
TRINITY_DN723_c0_g1	1029.0	683.0	7.0
TRINITY_DN749_c0_g1	2163.0	1661.0	1950.0
TRINITY_DN2164_c0_g1	3.0	3.0	6.0
TRINITY_DN2917_c0_g1	3787.0	3478.0	964.0
TRINITY_DN1314_c0_g1	1255.0	1302.0	1.0
TRINITY_DN859_c0_g1	2924.0	1201.0	1679.0
TRINITY_DN444_c0_g1	1387.0	777.0	217.0
TRINITY_DN985_c0_g1	703.0	525.0	331.0
TRINITY_DN1619_c0_g1	1141.0	228.0	261.0
TRINITY_DN2338_c0_g1	31.0	18.0	23.0
TRINITY_DN2853_c0_g1	790.0	397.0	1122.0
TRINITY_DN3031_c0_g1	1085.0	1028.0	0.0
TRINITY_DN208_c0_g1	2688.0	3404.0	280.0
TRINITY_DN1140_c0_g1	3805.0	2848.0	1193.0
TRINITY_DN2202_c0_g1	1467.0	1661.0	1199.0
TRINITY_DN2448_c0_g1	13.0	4.0	1.0
TRINITY_DN2743_c0_g1	457.0	1060.0	4.0
TRINITY_DN2989_c0_g1	6.0	6.0	7.0
TRINITY_DN3141_c0_g1	434.0	63.0	1.0
TRINITY_DN3162_c0_g1	2.0	2.0	1.0
TRINITY_DN1960_c0_g1	1104.0	1824.0	1083.0
TRINITY_DN2317_c0_g1	587.0	1601.0	218.0
TRINITY_DN1161_c0_g1	2436.0	1489.0	2105.0
TRINITY_DN1914_c0_g1	1507.0	508.0	585.0
TRINITY_DN1597_c0_g1	3111.0	1069.0	475.0
TRINITY_DN2143_c0_g1	411457.0	350642.0	272297.0
TRINITY_DN2507_c0_g1	12.0	12.0	4.0
TRINITY_DN56_c0_g1	312.0	834.0	747.0
TRINITY_DN1740_c0_g1	11715.0	12885.0	10408.0
TRINITY_DN2365_c1_g1	7491.0	8298.0	17074.0
TRINITY_DN490_c0_g1	2288.0	1279.0	376.0
TRINITY_DN2038_c0_g1	451.0	618.0	748.0
TRINITY_DN313_c0_g1	5344.0	4132.0	9667.0
TRINITY_DN1209_c0_g1	4684.0	4564.0	4866.0
TRINITY_DN203_c0_g1	8916.0	8616.0	6643.0
TRINITY_DN203_c0_g2	14894.0	19564.0	15215.0
TRINITY_DN1330_c0_g1	3058.0	2295.0	1453.0
TRINITY_DN1145_c0_g1	2055.0	614.0	1036.0
TRINITY_DN1035_c0_g1	985.0	2760.0	1389.0
TRINITY_DN1381_c0_g1	130.0	667.0	768.0
TRINITY_DN3036_c0_g1	2078.0	1298.0	933.0
TRINITY_DN3146_c0_g1	275.0	315.0	0.0
TRINITY_DN98_c0_g1	440.0	324.0	740.0
TRINITY_DN1051_c0_g1	1240.0	2772.0	247.0
TRINITY_DN190_c0_g1	7147.0	8163.0	5249.0
TRINITY_DN943_c0_g1	750.0	965.0	1290.0
TRINITY_DN2794_c0_g1	2770.0	2347.0	3879.0
TRINITY_DN875_c0_g1	1551.0	2000.0	1252.0
TRINITY_DN1592_c0_g1	10361.0	9332.0	11184.0
TRINITY_DN2185_c0_g1	3685.0	5108.0	2472.0
TRINITY_DN2427_c0_g1	1039.0	23.0	971.0
TRINITY_DN2764_c0_g1	1556.0	1703.0	276.0
TRINITY_DN2223_c0_g1	520.0	409.0	419.0
TRINITY_DN3120_c0_g1	752.0	655.0	888.0
TRINITY_DN1630_c0_g1	353.0	988.0	371.0
TRINITY_DN2733_c1_g1	11871.0	19751.0	25647.0
TRINITY_DN1014_c0_g1	38470.0	47167.0	49677.0
TRINITY_DN3082_c0_g1	2527.0	1616.0	389.0
TRINITY_DN465_c0_g1	3352.0	5038.0	4422.0
TRINITY_DN296_c0_g1	926.0	2291.0	267.0
TRINITY_DN774_c0_g1	3424.0	6395.0	3743.0
TRINITY_DN186_c0_g1	26872.0	36181.0	35472.0
TRINITY_DN2963_c0_g1	697.0	782.0	502.0
TRINITY_DN1791_c0_g1	5139.0	4616.0	5540.0
TRINITY_DN2706_c0_g1	1638.0	2462.0	2972.0
TRINITY_DN1424_c0_g1	1.0	527.0	188.0
TRINITY_DN2595_c0_g1	1217.0	2542.0	405.0
TRINITY_DN1892_c0_g1	947.0	150.0	549.0
TRINITY_DN3116_c0_g1	45.0	30.0	20.0
TRINITY_DN664_c0_g2	2602.0	1551.0	2558.0
TRINITY_DN664_c0_g1	1851.0	1657.0	616.0
TRINITY_DN2633_c0_g1	488.0	1131.0	1103.0
TRINITY_DN575_c0_g1	554.0	971.0	626.0
TRINITY_DN2264_c1_g1	5762.0	7503.0	13599.0
TRINITY_DN2523_c0_g1	1671.0	1378.0	3397.0
TRINITY_DN385_c0_g1	4279.0	4213.0	3131.0
TRINITY_DN2874_c0_g1	1142.0	1243.0	102.0
TRINITY_DN1403_c0_g1	747.0	912.0	544.0
TRINITY_DN224_c0_g1	23841.0	36274.0	6990.0
TRINITY_DN224_c0_g2	92683.0	88672.0	22922.0
TRINITY_DN2729_c1_g1	48952.0	53570.0	38547.0
TRINITY_DN795_c0_g1	6227.0	6565.0	7572.0
TRINITY_DN1292_c0_g1	636.0	1148.0	121.0
TRINITY_DN355_c0_g1	702.0	2563.0	2254.0
TRINITY_DN1482_c0_g1	516.0	620.0	457.0
TRINITY_DN2654_c0_g1	11.0	16.0	13.0
TRINITY_DN2684_c0_g1	10.0	16.0	3.0
TRINITY_DN1813_c0_g1	3015.0	2389.0	449.0
TRINITY_DN2464_c0_g1	5961.0	11647.0	5079.0
TRINITY_DN544_c1_g1	266215.0	257680.0	424641.0
TRINITY_DN1871_c0_g1	1649.0	1485.0	567.0
TRINITY_DN2354_c0_g1	22.0	23.0	16.0
TRINITY_DN744_c0_g1	680.0	1424.0	483.0
TRINITY_DN964_c0_g1	1994.0	2077.0	444.0
TRINITY_DN3010_c0_g1	1.0	1.0	4.0
TRINITY_DN1072_c0_g1	1837.0	1061.0	858.0
TRINITY_DN1761_c0_g1	2909.0	5098.0	2650.0
TRINITY_DN634_c0_g1	2124.0	1664.0	2690.0
TRINITY_DN1241_c0_g1	266.0	677.0	0.0
TRINITY_DN1949_c0_g1	5.0	27.0	0.0
TRINITY_DN419_c0_g1	990.0	859.0	3.0
TRINITY_DN2718_c0_g1	434.0	1091.0	899.0
TRINITY_DN2778_c0_g1	2017.0	1391.0	1426.0
TRINITY_DN2823_c0_g1	492.0	1347.0	1447.0
TRINITY_DN760_c0_g1	1013.0	1378.0	665.0
TRINITY_DN3104_c0_g1	162.0	138.0	110.0
TRINITY_DN2953_c1_g1	114.0	67.0	229.0
TRINITY_DN1513_c0_g1	2472.0	3750.0	3723.0
TRINITY_DN107_c0_g1	1195.0	2299.0	2821.0
TRINITY_DN19_c0_g1	59666.0	61355.0	46613.0
TRINITY_DN1470_c0_g1	2172.0	2016.0	328.0
TRINITY_DN2499_c0_g1	19.0	14.0	10.0
TRINITY_DN81_c0_g1	1495.0	1558.0	1381.0
TRINITY_DN1956_c0_g1	51.0	51.0	46.0
TRINITY_DN2003_c0_g1	784.0	1118.0	471.0
TRINITY_DN2008_c0_g1	244652.0	216917.0	414041.0
TRINITY_DN2780_c0_g1	776.0	430.0	683.0
TRINITY_DN2549_c0_g1	1831.0	861.0	973.0
TRINITY_DN934_c0_g1	2067.0	1283.0	792.0
TRINITY_DN1129_c0_g1	348.0	579.0	1.0
TRINITY_DN3040_c0_g1	2388.0	1147.0	1170.0
TRINITY_DN824_c0_g1	4904.0	3383.0	2355.0
TRINITY_DN922_c0_g1	1168.0	552.0	1480.0
TRINITY_DN369_c0_g1	259.0	470.0	171.0
TRINITY_DN1093_c0_g1	7883.0	7386.0	2384.0
TRINITY_DN591_c0_g1	2349.0	3162.0	2257.0
TRINITY_DN2237_c0_g1	616.0	1123.0	508.0
TRINITY_DN481_c0_g1	935.0	1233.0	1034.0
TRINITY_DN309_c0_g1	88.0	672.0	2532.0
TRINITY_DN3001_c0_g1	672.0	719.0	375.0
TRINITY_DN201_c3_g1	2163.0	2076.0	2462.0
TRINITY_DN1839_c0_g1	1095.0	2061.0	461.0
TRINITY_DN195_c0_g1	961.0	2100.0	967.0
TRINITY_DN2888_c0_g1	66.0	128.0	10.0
TRINITY_DN3094_c0_g1	541.0	1145.0	5.0
TRINITY_DN1846_c0_g1	402.0	569.0	0.0
TRINITY_DN643_c0_g1	376.0	519.0	4.0
TRINITY_DN758_c0_g1	558.0	700.0	0.0
TRINITY_DN2068_c0_g1	25629.0	28398.0	47972.0
TRINITY_DN2396_c0_g1	1233.0	1020.0	1422.0
TRINITY_DN2900_c0_g1	0.0	205.0	0.0
TRINITY_DN538_c0_g1	1109.0	1592.0	1.0
TRINITY_DN545_c0_g1	582.0	3625.0	1784.0
TRINITY_DN2494_c0_g1	0.0	1014.0	514.0
TRINITY_DN2439_c0_g1	92.0	425.0	1708.0
TRINITY_DN2895_c0_g1	79.0	759.0	661.0
TRINITY_DN694_c0_g1	1741.0	859.0	1054.0
TRINITY_DN1365_c0_g1	1784.0	2198.0	1234.0
TRINITY_DN2837_c0_g1	17022.0	7551.0	15761.0
TRINITY_DN1255_c0_g1	615.0	998.0	326.0
TRINITY_DN3158_c0_g1	621.0	648.0	0.0
TRINITY_DN2675_c0_g1	807.0	995.0	0.0
TRINITY_DN2947_c0_g1	1429.0	1243.0	1509.0
TRINITY_DN1567_c0_g1	333.0	275.0	0.0
TRINITY_DN2565_c0_g1	658.0	1125.0	679.0
TRINITY_DN2883_c0_g1	1452.0	134.0	803.0
TRINITY_DN1677_c0_g1	3809.0	3909.0	1157.0
TRINITY_DN2663_c0_g1	4.0	7.0	5.0
TRINITY_DN266_c0_g1	2394.0	1731.0	321.0
TRINITY_DN1787_c0_g1	570.0	220.0	0.0
TRINITY_DN3111_c0_g1	547.0	24.0	923.0
TRINITY_DN584_c0_g1	1518.0	1080.0	7.0
TRINITY_DN707_c0_g1	350.0	1503.0	732.0
TRINITY_DN1804_c0_g1	818.0	504.0	840.0
TRINITY_DN1081_c0_g1	1170.0	375.0	406.0
TRINITY_DN2731_c0_g1	32287.0	21710.0	24007.0
TRINITY_DN160_c0_g1	6424.0	8344.0	8255.0
TRINITY_DN2502_c0_g1	7.0	3.0	3.0
TRINITY_DN7_c0_g3	929.0	1798.0	3629.0
TRINITY_DN533_c0_g1	11792.0	3471.0	6807.0
TRINITY_DN1019_c0_g1	6716.0	6933.0	5183.0
TRINITY_DN7_c0_g1	56025.0	55053.0	42721.0
TRINITY_DN976_c0_g1	1017.0	4849.0	1959.0
TRINITY_DN2286_c0_g1	411.0	314.0	818.0
TRINITY_DN540_c0_g1	3995.0	5924.0	1474.0
TRINITY_DN1077_c0_g1	1887.0	1067.0	383.0
TRINITY_DN3153_c0_g1	179.0	0.0	1077.0
TRINITY_DN1250_c0_g1	5093.0	4558.0	1737.0
TRINITY_DN1693_c0_g1	424.0	1796.0	1370.0
TRINITY_DN72_c0_g1	5241.0	4050.0	4122.0
TRINITY_DN1187_c0_g1	801.0	18.0	296.0
TRINITY_DN261_c0_g1	138.0	5881.0	18.0
TRINITY_DN2942_c0_g1	5.0	7.0	1.0
TRINITY_DN2670_c0_g1	8.0	6.0	6.0
TRINITY_DN2659_c0_g1	15.0	19.0	10.0
TRINITY_DN639_c0_g1	1231.0	589.0	404.0
TRINITY_DN1459_c0_g1	2313.0	2158.0	2052.0
TRINITY_DN2560_c0_g1	17760.0	18928.0	37648.0
TRINITY_DN371_c0_g1	3462.0	3336.0	4502.0
TRINITY_DN812_c0_g1	737.0	1768.0	319.0
TRINITY_DN149_c0_g1	8567.0	5510.0	5200.0
TRINITY_DN2828_c0_g1	4.0	5.0	1.0
TRINITY_DN2841_c0_g1	1038.0	955.0	230.0
TRINITY_DN542_c0_g1	2487.0	1481.0	969.0
TRINITY_DN2393_c0_g1	29.0	30.0	30.0
TRINITY_DN1305_c0_g1	7665.0	6448.0	3362.0
TRINITY_DN918_c0_g1	859.0	237.0	78.0
TRINITY_DN866_c0_g1	1399.0	853.0	226.0
TRINITY_DN102_c0_g1	4013.0	5257.0	2213.0
TRINITY_DN2401_c0_g1	20.0	10.0	8.0
TRINITY_DN430_c0_g1	2424.0	1509.0	1096.0
TRINITY_DN1738_c0_g1	859.0	773.0	752.0
TRINITY_DN2389_c0_g1	1.0	3.0	1030.0
TRINITY_DN2562_c0_g1	669.0	673.0	0.0
TRINITY_DN2279_c0_g1	1781.0	5454.0	4006.0
TRINITY_DN3045_c0_g1	1764.0	216.0	2643.0
TRINITY_DN2672_c0_g1	3197.0	2658.0	4.0
TRINITY_DN14_c0_g1	6226.0	13160.0	2836.0
TRINITY_DN5_c0_g1	86375.0	68982.0	33874.0
TRINITY_DN2059_c0_g1	1057.0	1799.0	236.0
TRINITY_DN1686_c0_g1	178.0	1019.0	1061.0
TRINITY_DN2232_c0_g1	129896.0	103776.0	98028.0
TRINITY_DN1576_c0_g1	477.0	345.0	1323.0
TRINITY_DN980_c0_g1	384.0	867.0	474.0
TRINITY_DN697_c0_g1	1580.0	2303.0	802.0
TRINITY_DN2996_c0_g1	676.0	759.0	941.0
TRINITY_DN65_c0_g2	15899.0	17484.0	15221.0
TRINITY_DN2122_c0_g1	827.0	789.0	898.0
TRINITY_DN263_c0_g1	1458.0	1296.0	776.0
TRINITY_DN65_c0_g1	34849.0	54373.0	31456.0
TRINITY_DN2886_c0_g1	5811.0	7884.0	4976.0
TRINITY_DN153_c0_g1	1628.0	1318.0	2.0
TRINITY_DN1068_c0_g1	5463.0	4365.0	8714.0
TRINITY_DN1211_c0_g1	3123.0	2048.0	3434.0
TRINITY_DN2476_c0_g1	1298.0	957.0	779.0
TRINITY_DN2755_c0_g1	3233.0	5665.0	3406.0
TRINITY_DN1159_c0_g1	4903.0	2817.0	4891.0
TRINITY_DN49_c0_g1	2480.0	3044.0	1673.0
TRINITY_DN1843_c0_g1	247.0	403.0	1.0
TRINITY_DN44_c0_g1	222.0	1444.0	709.0
TRINITY_DN2514_c0_g1	3212.0	2278.0	2111.0
TRINITY_DN2624_c0_g1	1962.0	1647.0	1286.0
TRINITY_DN997_c0_g1	4766.0	6145.0	2091.0
TRINITY_DN2819_c0_g1	1111.0	83.0	685.0
TRINITY_DN2567_c0_g1	602.0	41.0	5.0
TRINITY_DN3043_c0_g1	1372.0	2089.0	6723.0
TRINITY_DN151_c0_g1	2394.0	2539.0	2547.0
TRINITY_DN2977_c0_g1	7.0	5.0	4.0
TRINITY_DN1543_c0_g1	1030.0	937.0	1.0
TRINITY_DN0_c0_g1	72587.0	54011.0	126204.0
TRINITY_DN111_c0_g1	2215.0	1973.0	1080.0
TRINITY_DN416_c0_g1	3031.0	5032.0	4329.0
TRINITY_DN3003_c0_g1	4080.0	3239.0	633.0
TRINITY_DN2881_c0_g1	510.0	953.0	288.0
TRINITY_DN1028_c0_g1	896.0	1143.0	414.0
TRINITY_DN3091_c0_g1	6.0	13.0	5.0
TRINITY_DN1511_c0_g1	940.0	2961.0	2412.0
TRINITY_DN2951_c0_g1	1454.0	1645.0	2363.0
TRINITY_DN800_c0_g1	4.0	1233.0	532.0
TRINITY_DN2471_c0_g1	11.0	4.0	8.0
TRINITY_DN116_c0_g1	2461.0	2558.0	3451.0
TRINITY_DN3008_c0_g1	5589.0	1039.0	1478.0
TRINITY_DN1626_c0_g1	20021.0	22312.0	6997.0
TRINITY_DN23_c0_g1	1116.0	1376.0	739.0
TRINITY_DN2645_c0_g1	1610.0	521.0	125.0
TRINITY_DN3024_c0_g1	2.0	100.0	86.0
TRINITY_DN978_c0_g1	70.0	210.0	213.0
TRINITY_DN2005_c0_g1	492.0	919.0	2173.0
TRINITY_DN352_c0_g1	815.0	79.0	611.0
TRINITY_DN2409_c0_g1	1008.0	1484.0	525.0
TRINITY_DN521_c0_g1	5357.0	7921.0	3793.0
TRINITY_DN2629_c0_g1	20157.0	23064.0	21850.0
TRINITY_DN1232_c0_g1	702.0	450.0	203.0
TRINITY_DN1457_c0_g1	367.0	679.0	1.0
TRINITY_DN1047_c0_g1	3370.0	3252.0	1880.0
TRINITY_DN1602_c0_g1	6397.0	6978.0	3903.0
TRINITY_DN2750_c0_g1	499.0	595.0	789.0
TRINITY_DN28_c0_g1	18250.0	11216.0	22140.0
TRINITY_DN1173_c0_g1	241.0	1374.0	1049.0
TRINITY_DN1406_c0_g1	4446.0	1848.0	2044.0
TRINITY_DN2698_c0_g1	17009.0	20069.0	42904.0
TRINITY_DN1822_c0_g1	1631.0	236.0	790.0
TRINITY_DN2455_c0_g1	1811.0	1307.0	2920.0
TRINITY_DN2852_c1_g1	6.0	3.0	5.0
TRINITY_DN301_c0_g1	1006.0	1201.0	1261.0
TRINITY_DN1932_c0_g1	6462.0	6832.0	2380.0
TRINITY_DN411_c0_g1	23776.0	24701.0	80491.0
TRINITY_DN1799_c0_g1	4927.0	3457.0	1131.0
TRINITY_DN1454_c0_g1	311.0	532.0	263.0
TRINITY_DN910_c0_g1	3784.0	3902.0	3620.0
TRINITY_DN3150_c0_g1	9.0	4.0	6.0
TRINITY_DN1127_c0_g1	8768.0	12353.0	6566.0
TRINITY_DN1733_c0_g1	1071.0	1169.0	1084.0
TRINITY_DN2404_c0_g1	5.0	4.0	2.0
TRINITY_DN2867_c0_g1	1232.0	239.0	728.0
TRINITY_DN1710_c0_g1	1372.0	2959.0	1200.0
TRINITY_DN1653_c0_g1	1220.0	804.0	2004.0
TRINITY_DN135_c0_g1	2391.0	1556.0	596.0
TRINITY_DN2734_c0_g1	22.0	18.0	21.0
TRINITY_DN3113_c0_g1	779.0	1085.0	324.0
TRINITY_DN526_c0_g1	19556.0	5578.0	8709.0
TRINITY_DN1841_c0_g1	3079.0	548.0	731.0
TRINITY_DN2457_c0_g1	149.0	1093.0	1160.0
TRINITY_DN1285_c0_g1	1779.0	2829.0	972.0
TRINITY_DN60_c0_g1	7683.0	10911.0	5339.0
TRINITY_DN2347_c0_g1	1117.0	524.0	1089.0
TRINITY_DN221_c0_g1	8825.0	16464.0	10647.0
TRINITY_DN1288_c0_g1	2579.0	2327.0	731.0
TRINITY_DN1323_c0_g1	580.0	992.0	634.0
TRINITY_DN2192_c0_g1	3913.0	1933.0	1110.0
TRINITY_DN331_c0_g1	1394.0	505.0	1.0
TRINITY_DN1564_c0_g1	600.0	1553.0	1.0
TRINITY_DN610_c0_g1	1726.0	3881.0	422.0
TRINITY_DN3139_c0_g1	2566.0	2587.0	1675.0
TRINITY_DN3030_c1_g1	47.0	22.0	35.0
TRINITY_DN1344_c0_g1	726.0	1731.0	538.0
TRINITY_DN467_c0_g1	4640.0	2112.0	2806.0
TRINITY_DN1101_c0_g1	0.0	562.0	1003.0
TRINITY_DN2661_c0_g1	13.0	535.0	31.0
TRINITY_DN941_c0_g1	3183.0	1570.0	1192.0
TRINITY_DN3027_c0_g1	864.0	1479.0	749.0
TRINITY_DN188_c0_g1	170.0	328.0	0.0
TRINITY_DN2382_c0_g1	476.0	2.0	251.0
TRINITY_DN1095_c0_g1	12306.0	9804.0	8201.0
TRINITY_DN1900_c0_g1	682.0	773.0	178.0
TRINITY_DN2492_c0_g1	16.0	25.0	13.0
TRINITY_DN2516_c0_g1	629.0	3.0	857.0
TRINITY_DN2626_c0_g1	1362.0	1187.0	1545.0
TRINITY_DN662_c0_g1	976.0	1164.0	951.0
TRINITY_DN414_c0_g1	16957.0	21490.0	10608.0
TRINITY_DN1541_c0_g1	8252.0	6218.0	15380.0
TRINITY_DN882_c0_g1	1112.0	2680.0	1722.0
TRINITY_DN1431_c0_g1	1098.0	1790.0	1754.0
TRINITY_DN793_c0_g1	6136.0	9734.0	8988.0
TRINITY_DN2921_c0_g1	4012.0	2522.0	3224.0
TRINITY_DN1103_c0_g1	1067.0	702.0	1114.0
TRINITY_DN2368_c0_g1	555.0	1527.0	97.0
TRINITY_DN350_c0_g1	113.0	939.0	663.0
TRINITY_DN1989_c0_g1	276.0	251.0	225.0
TRINITY_DN3059_c0_g1	1749.0	1423.0	1093.0
TRINITY_DN3137_c0_g1	310.0	307.0	205.0
TRINITY_DN831_c0_g1	3974.0	3527.0	1531.0
TRINITY_DN1234_c0_g1	217.0	390.0	1385.0
TRINITY_DN851_c0_g1	871.0	1547.0	137.0
TRINITY_DN2647_c0_g1	652.0	1100.0	492.0
TRINITY_DN167_c0_g1	20116.0	16111.0	22005.0
TRINITY_DN79_c0_g1	3796.0	3443.0	3037.0
TRINITY_DN726_c0_g1	8050.0	8295.0	5082.0
TRINITY_DN2642_c0_g1	1208.0	2073.0	1352.0
TRINITY_DN884_c0_g1	1350.0	2089.0	129.0
TRINITY_DN2089_c0_g1	5805.0	8945.0	5383.0
TRINITY_DN1820_c0_g1	1342.0	874.0	593.0
TRINITY_DN994_c0_g1	2956.0	5810.0	6246.0
TRINITY_DN2199_c0_g1	5402.0	3628.0	1930.0
TRINITY_DN962_c0_g1	2.0	2.0	0.0
TRINITY_DN2816_c0_g1	17.0	23.0	17.0
TRINITY_DN2315_c0_g1	6.0	1.0	5.0
TRINITY_DN447_c0_g1	520.0	1846.0	607.0
TRINITY_DN2478_c0_g1	802.0	779.0	535.0
TRINITY_DN725_c0_g1	952.0	330.0	779.0
TRINITY_DN1672_c0_g1	340.0	685.0	0.0
TRINITY_DN1879_c0_g1	428.0	1003.0	0.0
TRINITY_DN2258_c0_g1	932.0	424.0	54.0
TRINITY_DN2363_c0_g1	244.0	422.0	317.0
TRINITY_DN505_c0_g1	3035.0	3699.0	2318.0
TRINITY_DN2251_c0_g1	203.0	157.0	533.0
TRINITY_DN1206_c1_g1	7236.0	6635.0	2814.0
TRINITY_DN1983_c0_g1	63.0	50.0	42.0
TRINITY_DN1377_c0_g1	153.0	467.0	388.0
TRINITY_DN556_c0_g1	3258.0	5000.0	6668.0
TRINITY_DN1122_c0_g1	160.0	736.0	320.0
TRINITY_DN168_c0_g1	14071.0	36764.0	14935.0
TRINITY_DN278_c0_g1	2673.0	3825.0	2478.0
TRINITY_DN446_c0_g1	290.0	742.0	1090.0
TRINITY_DN792_c0_g1	17102.0	21902.0	7545.0
TRINITY_DN2084_c0_g1	6162.0	4701.0	8965.0
TRINITY_DN2739_c0_g1	1321.0	789.0	631.0
TRINITY_DN741_c0_g1	9626.0	13823.0	6150.0
TRINITY_DN1012_c0_g1	2478.0	1548.0	1610.0
TRINITY_DN388_c0_g1	184.0	1077.0	942.0
TRINITY_DN226_c0_g1	16557.0	24062.0	21005.0
TRINITY_DN1874_c0_g1	1104.0	388.0	1483.0
TRINITY_DN2849_c0_g1	1707.0	1442.0	2075.0
TRINITY_DN2420_c0_g1	2132.0	2360.0	2045.0
TRINITY_DN336_c0_g1	86.0	1779.0	490.0
TRINITY_DN1769_c0_g1	5003.0	5414.0	1095.0
TRINITY_DN2696_c0_g1	929.0	3074.0	1184.0
TRINITY_DN2253_c0_g1	2.0	789.0	527.0
TRINITY_DN2535_c0_g1	803.0	826.0	13.0
TRINITY_DN1379_c0_g1	1127.0	235.0	335.0
TRINITY_DN229_c0_g1	2300.0	4100.0	2125.0
TRINITY_DN3022_c0_g1	1188.0	1624.0	1333.0
TRINITY_DN498_c0_g1	1404.0	711.0	1547.0
TRINITY_DN3075_c0_g1	1821.0	2110.0	4185.0
TRINITY_DN462_c0_g1	1073.0	1221.0	1015.0
TRINITY_DN2256_c0_g1	4234.0	6263.0	3123.0
TRINITY_DN2970_c0_g1	1835.0	2923.0	3581.0
TRINITY_DN2532_c0_g1	0.0	3.0	1.0
TRINITY_DN2422_c0_g1	9958.0	9535.0	19156.0
TRINITY_DN616_c0_g1	2865.0	2559.0	6.0
TRINITY_DN95_c0_g1	4.0	175.0	637.0
TRINITY_DN777_c0_g1	364.0	442.0	324.0
TRINITY_DN2205_c0_g1	530758.0	510823.0	687405.0
TRINITY_DN1326_c0_g1	549.0	0.0	635.0
TRINITY_DN2583_c0_g1	12.0	8.0	5.0
TRINITY_DN2693_c0_g1	1041.0	2555.0	905.0
TRINITY_DN1489_c0_g1	142.0	596.0	287.0
TRINITY_DN2255_c0_g1	2614.0	1619.0	106.0
TRINITY_DN2586_c0_g1	950.0	1933.0	1.0
TRINITY_DN119_c0_g1	3810.0	3073.0	1792.0
TRINITY_DN1328_c0_g1	2240.0	1764.0	706.0
TRINITY_DN1656_c0_g1	3579.0	4233.0	1849.0
TRINITY_DN948_c0_g1	1652.0	3597.0	1265.0
TRINITY_DN2366_c0_g1	58.0	99.0	69.0
TRINITY_DN680_c0_g1	2352.0	3431.0	1331.0
TRINITY_DN1876_c0_g1	261.0	1522.0	1184.0
TRINITY_DN836_c0_g1	3764.0	3932.0	3552.0
TRINITY_DN728_c0_g1	2545.0	1123.0	792.0
TRINITY_DN2752_c0_g1	979.0	314.0	423.0
TRINITY_DN1768_c0_g1	1120.0	1878.0	1891.0
TRINITY_DN3073_c0_g1	477.0	357.0	0.0
TRINITY_DN889_c0_g1	1099.0	1198.0	2327.0
TRINITY_DN2424_c0_g1	616.0	962.0	416.0
TRINITY_DN2036_c0_g1	193.0	0.0	0.0
TRINITY_DN1170_c0_g1	9093.0	5667.0	9096.0
TRINITY_DN291_c0_g1	7666.0	6331.0	2575.0
TRINITY_DN2314_c0_g1	594.0	794.0	801.0
TRINITY_DN1390_c0_g1	2687.0	2538.0	1177.0
TRINITY_DN779_c0_g1	3958.0	134.0	1329.0
TRINITY_DN2204_c0_g1	419.0	857.0	852.0
TRINITY_DN559_c0_g1	4255.0	5074.0	640.0
TRINITY_DN130_c0_g1	5455.0	7350.0	4763.0
TRINITY_DN559_c0_g2	5623.0	5571.0	4469.0
TRINITY_DN2197_c0_g1	980.0	2187.0	3263.0
TRINITY_DN1935_c0_g1	1052.0	928.0	1099.0
TRINITY_DN42_c0_g1	43343.0	62226.0	53889.0
TRINITY_DN1060_c0_g1	699.0	392.0	347.0
TRINITY_DN449_c0_g1	541.0	96.0	620.0
TRINITY_DN1654_c0_g1	980.0	1387.0	504.0
TRINITY_DN1231_c0_g1	1259.0	402.0	1229.0
TRINITY_DN2483_c0_g1	8.0	9.0	4.0
TRINITY_DN1772_c0_g1	1900.0	1622.0	1485.0
TRINITY_DN632_c0_g1	1155.0	2190.0	46.0
TRINITY_DN1890_c0_g1	3641.0	2257.0	1982.0
TRINITY_DN1244_c0_g1	4303.0	4248.0	4634.0
TRINITY_DN235_c0_g1	2187.0	5632.0	5227.0
TRINITY_DN776_c0_g1	1891.0	5166.0	1276.0
TRINITY_DN1828_c0_g1	304.0	861.0	1.0
TRINITY_DN91_c0_g1	2624.0	4301.0	2645.0
TRINITY_DN1362_c0_g1	5972.0	6578.0	563.0
TRINITY_DN11_c0_g1	3693.0	3399.0	3305.0
TRINITY_DN1705_c0_g1	2945.0	2317.0	3097.0
TRINITY_DN3063_c0_g1	1051.0	46.0	9297.0
TRINITY_DN1180_c0_g1	1089.0	554.0	2.0
TRINITY_DN2086_c0_g1	2548.0	2696.0	3524.0
TRINITY_DN2234_c0_g1	335.0	1187.0	1298.0
TRINITY_DN2416_c0_g1	2736.0	2493.0	2750.0
TRINITY_DN2893_c0_g1	545.0	744.0	0.0
TRINITY_DN1493_c0_g1	12762.0	9122.0	19210.0
TRINITY_DN171_c0_g1	8163.0	9709.0	5148.0
TRINITY_DN2957_c0_g1	526.0	254.0	151.0
TRINITY_DN3009_c0_g1	1545.0	1950.0	1226.0
TRINITY_DN2360_c0_g1	490472.0	508789.0	532977.0
TRINITY_DN2949_c0_g1	40128.0	43846.0	22139.0
TRINITY_DN709_c0_g1	1388.0	1316.0	219.0
TRINITY_DN3071_c0_g1	4257.0	3370.0	5164.0
TRINITY_DN1777_c0_g1	2946.0	6153.0	2721.0
TRINITY_DN827_c0_g1	741.0	208.0	563.0
TRINITY_DN1088_c0_g2	1623.0	1623.0	131.0
TRINITY_DN1088_c0_g1	798.0	962.0	1425.0
TRINITY_DN1118_c0_g1	1142.0	473.0	921.0
TRINITY_DN1308_c0_g1	47.0	606.0	632.0
TRINITY_DN450_c0_g1	1722.0	2185.0	3.0
TRINITY_DN417_c0_g1	2837.0	1715.0	731.0
TRINITY_DN230_c0_g1	50896.0	54365.0	34650.0
TRINITY_DN2078_c0_g1	65922.0	57299.0	41292.0
TRINITY_DN1590_c0_g1	3075.0	5240.0	3150.0
TRINITY_DN2952_c0_g1	3491.0	1624.0	581.0
TRINITY_DN2386_c0_g1	83.0	1382.0	1337.0
TRINITY_DN2547_c0_g1	713.0	673.0	908.0
TRINITY_DN2103_c0_g1	282.0	656.0	569.0
TRINITY_DN1515_c0_g1	1558.0	2813.0	747.0
TRINITY_DN2762_c0_g1	643.0	620.0	368.0
TRINITY_DN1029_c0_g1	7391.0	9226.0	3655.0
TRINITY_DN1510_c0_g1	608.0	619.0	2051.0
TRINITY_DN16_c0_g1	10226.0	10144.0	6415.0
TRINITY_DN1370_c0_g1	396.0	840.0	782.0
TRINITY_DN353_c0_g1	275.0	165.0	3.0
TRINITY_DN294_c0_g1	30073.0	25422.0	29407.0
TRINITY_DN1249_c0_g1	10028.0	6093.0	15477.0
TRINITY_DN2357_c0_g1	547.0	1108.0	4204.0
TRINITY_DN1920_c0_g1	2829.0	2409.0	1804.0
TRINITY_DN2513_c0_g1	2824.0	2323.0	2080.0
TRINITY_DN2200_c0_g1	176.0	179.0	130.0
TRINITY_DN2293_c0_g1	5.0	2.0	2.0
TRINITY_DN412_c0_g2	6692.0	5416.0	2177.0
TRINITY_DN2791_c0_g1	2453.0	1276.0	983.0
TRINITY_DN412_c0_g1	10864.0	9096.0	5857.0
TRINITY_DN269_c0_g1	9800.0	7947.0	4975.0
TRINITY_DN1434_c0_g1	2385.0	2062.0	1249.0
TRINITY_DN492_c0_g1	113.0	1177.0	798.0
TRINITY_DN2319_c0_g1	451.0	401.0	153.0
TRINITY_DN2978_c0_g1	367.0	168.0	0.0
TRINITY_DN573_c0_g1	398.0	557.0	429.0
TRINITY_DN2399_c0_g1	322.0	2.0	608.0
TRINITY_DN2572_c0_g1	127.0	110.0	92.0
TRINITY_DN1147_c0_g1	4365.0	4553.0	6909.0
TRINITY_DN1925_c0_g1	1098.0	383.0	1087.0
TRINITY_DN929_c0_g1	30703.0	38260.0	16903.0
TRINITY_DN2729_c0_g1	17789.0	18106.0	24701.0
TRINITY_DN1557_c0_g1	984.0	1152.0	816.0
TRINITY_DN201_c0_g2	23286.0	22292.0	20020.0
TRINITY_DN201_c0_g1	67579.0	77199.0	103687.0
TRINITY_DN273_c0_g1	34197.0	16804.0	5491.0
TRINITY_DN679_c0_g1	293.0	314.0	4.0
TRINITY_DN138_c0_g1	223.0	434.0	0.0
TRINITY_DN2821_c0_g1	23.0	33.0	21.0
TRINITY_DN852_c0_g1	5706.0	8193.0	2906.0
TRINITY_DN1096_c0_g1	9931.0	9941.0	6643.0
TRINITY_DN2488_c0_g1	545.0	58.0	0.0
TRINITY_DN1426_c0_g1	543.0	766.0	309.0
TRINITY_DN1616_c0_g1	9629.0	11345.0	7568.0
TRINITY_DN2851_c0_g1	62110.0	62227.0	89028.0
TRINITY_DN640_c0_g1	577.0	141.0	0.0
TRINITY_DN2678_c0_g1	363.0	1429.0	2043.0
TRINITY_DN1997_c0_g1	20.0	24.0	17.0
TRINITY_DN109_c0_g1	2544.0	1950.0	3693.0
TRINITY_DN2019_c0_g1	498.0	803.0	881.0
TRINITY_DN1646_c0_g1	3741.0	3954.0	4207.0
TRINITY_DN2631_c0_g1	148.0	939.0	287.0
TRINITY_DN1338_c0_g1	1526.0	3041.0	2588.0
TRINITY_DN2268_c0_g1	119.0	1637.0	50.0
TRINITY_DN552_c0_g1	2137.0	1983.0	704.0
TRINITY_DN2818_c0_g1	741.0	18.0	1.0
TRINITY_DN860_c0_g1	1031.0	2350.0	1912.0
TRINITY_DN1587_c0_g1	5891.0	2539.0	1211.0
TRINITY_DN2898_c0_g1	30.0	29.0	15.0
TRINITY_DN771_c0_g1	359.0	392.0	326.0
TRINITY_DN2411_c0_g1	529.0	79.0	398.0
TRINITY_DN768_c0_g1	3268.0	2289.0	933.0
TRINITY_DN2239_c0_g1	14.0	10.0	34.0
TRINITY_DN1367_c0_g1	1312.0	4371.0	1833.0
TRINITY_DN2910_c0_g1	473.0	1434.0	83.0
TRINITY_DN420_c0_g1	5692.0	4592.0	7103.0
TRINITY_DN2221_c0_g1	2144.0	1900.0	233.0
TRINITY_DN991_c0_g1	892.0	380.0	657.0
TRINITY_DN361_c0_g1	3329.0	4080.0	6298.0
TRINITY_DN2880_c0_g1	2708.0	2682.0	3104.0
TRINITY_DN987_c0_g1	22387.0	13340.0	20676.0
TRINITY_DN2660_c0_g1	6.0	4.0	2.0
TRINITY_DN141_c0_g1	37242.0	37309.0	10621.0
TRINITY_DN1020_c0_g1	2235.0	2975.0	2450.0
TRINITY_DN489_c0_g1	589.0	60.0	467.0
TRINITY_DN1206_c0_g1	3515.0	3808.0	641.0
TRINITY_DN3033_c0_g1	115.0	462.0	0.0
TRINITY_DN1396_c0_g1	21248.0	22582.0	28886.0
TRINITY_DN2453_c0_g1	680.0	655.0	63.0
TRINITY_DN700_c0_g1	12189.0	18416.0	13502.0
TRINITY_DN1201_c0_g1	290.0	100.0	341.0
TRINITY_DN1742_c0_g1	1412.0	1188.0	719.0
TRINITY_DN2010_c0_g1	40.0	45.0	37.0
TRINITY_DN2571_c0_g1	83.0	67.0	51.0
TRINITY_DN602_c0_g1	169.0	191.0	518.0
TRINITY_DN2607_c0_g1	306.0	515.0	2.0
TRINITY_DN1468_c0_g1	2019.0	2227.0	1564.0
TRINITY_DN2725_c0_g1	624.0	950.0	9.0
TRINITY_DN2446_c0_g1	884.0	1118.0	1.0
TRINITY_DN3157_c0_g1	150.0	912.0	2.0
TRINITY_DN2509_c0_g1	27.0	30.0	18.0
TRINITY_DN272_c0_g1	540.0	677.0	925.0
TRINITY_DN2283_c1_g1	11104.0	9824.0	10394.0
TRINITY_DN982_c0_g1	6179.0	6028.0	8955.0
TRINITY_DN3000_c0_g1	407.0	303.0	0.0
TRINITY_DN864_c0_g1	266.0	420.0	18.0
TRINITY_DN59_c0_g1	2100.0	1829.0	0.0
TRINITY_DN323_c0_g1	340.0	280.0	0.0
TRINITY_DN551_c0_g1	51602.0	54967.0	111220.0
TRINITY_DN201_c4_g1	7.0	14.0	23.0
TRINITY_DN2720_c0_g1	1475.0	1884.0	1287.0
TRINITY_DN2049_c0_g1	1143.0	1098.0	1105.0
TRINITY_DN1586_c0_g1	449.0	110.0	374.0
TRINITY_DN7_c1_g2	9329.0	13124.0	12194.0
TRINITY_DN7_c1_g1	32.0	48.0	33.0
TRINITY_DN1684_c0_g1	145.0	1664.0	265.0
TRINITY_DN2395_c0_g1	1207.0	1299.0	153.0
TRINITY_DN1151_c0_g1	69.0	84.0	126.0
TRINITY_DN2107_c0_g1	728485.0	832155.0	1038842.0
TRINITY_DN585_c0_g1	835.0	1732.0	1727.0
TRINITY_DN1689_c0_g1	4675.0	5602.0	4054.0
TRINITY_DN2225_c0_g1	4.0	3.0	5.0
TRINITY_DN480_c0_g1	6984.0	13292.0	6107.0
TRINITY_DN2986_c0_g1	818.0	801.0	635.0
TRINITY_DN2228_c1_g1	17.0	39.0	62.0
TRINITY_DN260_c0_g1	2287.0	1220.0	3175.0
TRINITY_DN9_c0_g1	1402.0	1143.0	654.0
TRINITY_DN578_c0_g1	2702.0	3753.0	3595.0
TRINITY_DN1017_c0_g1	7358.0	5187.0	2802.0
TRINITY_DN823_c0_g1	4881.0	2998.0	3787.0
TRINITY_DN2674_c0_g1	394.0	1083.0	775.0
TRINITY_DN1422_c0_g1	268.0	1418.0	738.0
TRINITY_DN603_c0_g1	2011.0	3415.0	215.0
TRINITY_DN2454_c0_g1	25.0	14.0	18.0
TRINITY_DN8_c0_g1	2370.0	2366.0	2738.0
TRINITY_DN1735_c0_g1	1301.0	1047.0	882.0
TRINITY_DN2987_c0_g1	400.0	1.0	0.0
TRINITY_DN869_c0_g1	10808.0	12883.0	14381.0
TRINITY_DN1092_c0_g1	1106.0	506.0	1.0
TRINITY_DN1527_c0_g1	1774.0	1779.0	294.0
TRINITY_DN1955_c0_g1	0.0	1180.0	558.0
TRINITY_DN857_c0_g1	3502.0	1838.0	414.0
TRINITY_DN2328_c0_g1	1227.0	1429.0	1853.0
TRINITY_DN1469_c0_g1	1455.0	457.0	239.0
TRINITY_DN2292_c0_g1	329.0	321.0	0.0
TRINITY_DN3151_c0_g1	20.0	13.0	11.0
TRINITY_DN544_c0_g1	6.0	18.0	161.0
TRINITY_DN2175_c0_g1	5591.0	6215.0	7836.0
TRINITY_DN1464_c0_g1	4889.0	2439.0	4657.0
TRINITY_DN1248_c0_g1	305.0	317.0	536.0
TRINITY_DN2505_c0_g1	586.0	437.0	204.0
TRINITY_DN367_c0_g1	4753.0	10838.0	10177.0
TRINITY_DN865_c0_g1	1408.0	1837.0	1438.0
TRINITY_DN324_c0_g1	3249.0	6187.0	3392.0
TRINITY_DN1582_c0_g1	1473.0	817.0	279.0
TRINITY_DN4_c0_g1	1319.0	2126.0	773.0
TRINITY_DN58_c0_g1	2480.0	5340.0	3953.0
TRINITY_DN983_c0_g1	294.0	494.0	0.0
TRINITY_DN425_c0_g1	3472.0	4172.0	3124.0
TRINITY_DN543_c0_g1	157.0	694.0	0.0
TRINITY_DN1522_c0_g1	478.0	147.0	655.0
TRINITY_DN3160_c0_g1	137.0	2.0	504.0
TRINITY_DN2945_c0_g1	851.0	450.0	142.0
TRINITY_DN1640_c0_g1	287.0	563.0	789.0
TRINITY_DN1688_c0_g1	6279.0	5136.0	617.0
TRINITY_DN1743_c0_g1	1303.0	772.0	895.0
TRINITY_DN1024_c0_g1	3434.0	2904.0	5277.0
TRINITY_DN1084_c0_g1	12036.0	27851.0	12768.0
TRINITY_DN2226_c0_g1	7.0	4.0	1.0
TRINITY_DN3098_c0_g1	4.0	4.0	5.0
TRINITY_DN1202_c0_g1	3124.0	1702.0	1785.0
TRINITY_DN2827_c0_g1	4.0	6.0	2.0
TRINITY_DN100_c0_g1	302.0	1025.0	799.0
TRINITY_DN2387_c0_g1	21.0	22.0	11.0
TRINITY_DN586_c0_g1	19609.0	19906.0	12625.0
TRINITY_DN762_c0_g1	243.0	1990.0	1529.0
TRINITY_DN2014_c0_g1	13116.0	9334.0	16178.0
TRINITY_DN12_c0_g1	2.0	638.0	1679.0
TRINITY_DN20_c0_g1	40648.0	37715.0	46425.0
TRINITY_DN925_c0_g1	1180.0	1367.0	293.0
TRINITY_DN705_c0_g1	7428.0	4088.0	5591.0
TRINITY_DN483_c0_g1	842.0	898.0	894.0
TRINITY_DN1899_c0_g1	828.0	678.0	560.0
TRINITY_DN2943_c0_g1	5555.0	3847.0	5267.0
TRINITY_DN264_c0_g1	503.0	2.0	1356.0
TRINITY_DN2504_c0_g1	4.0	1.0	1.0
TRINITY_DN2385_c1_g1	709973.0	535361.0	767493.0
TRINITY_DN1142_c0_g1	1934.0	1336.0	370.0
TRINITY_DN1963_c0_g1	351.0	572.0	547.0
TRINITY_DN2724_c0_g1	1196.0	49.0	8.0
TRINITY_DN1304_c0_g1	1371.0	987.0	1329.0
TRINITY_DN924_c0_g1	4311.0	5413.0	4404.0
TRINITY_DN646_c0_g1	3490.0	2458.0	3492.0
TRINITY_DN1083_c0_g1	102.0	72.0	1.0
TRINITY_DN426_c0_g1	22158.0	17835.0	21500.0
TRINITY_DN2_c1_g1	2039.0	2378.0	1006.0
TRINITY_DN2040_c0_g1	32.0	19.0	18.0
TRINITY_DN360_c0_g1	854.0	1161.0	785.0
TRINITY_DN2728_c0_g1	855.0	326.0	304.0
TRINITY_DN2768_c0_g1	20.0	19.0	9.0
TRINITY_DN1556_c0_g1	2128.0	5264.0	2975.0
TRINITY_DN2541_c0_g1	1037.0	1442.0	1709.0
TRINITY_DN2109_c0_g1	26661.0	31765.0	17483.0
TRINITY_DN821_c0_g1	1436.0	192.0	220.0
TRINITY_DN861_c0_g1	10304.0	22625.0	6432.0
TRINITY_DN1425_c0_g1	3505.0	5607.0	1872.0
TRINITY_DN2637_c0_g1	22.0	13.0	17.0
TRINITY_DN1277_c0_g1	1129.0	1209.0	279.0
TRINITY_DN678_c0_g1	1265.0	842.0	823.0
TRINITY_DN1583_c0_g1	1725.0	466.0	61.0
TRINITY_DN2795_c0_g1	15.0	12.0	9.0
TRINITY_DN456_c0_g1	11426.0	12695.0	8480.0
TRINITY_DN84_c0_g1	1747.0	3466.0	609.0
TRINITY_DN2294_c0_g1	658.0	1745.0	681.0
TRINITY_DN769_c0_g1	900.0	957.0	1325.0
TRINITY_DN582_c0_g1	1530.0	439.0	649.0
TRINITY_DN2506_c0_g1	302.0	0.0	0.0
TRINITY_DN2546_c0_g1	798045.0	727731.0	870912.0
TRINITY_DN1647_c0_g1	6188.0	4530.0	7466.0
TRINITY_DN2104_c0_g1	436.0	619.0	519.0
TRINITY_DN2859_c0_g1	3556.0	4349.0	897.0
TRINITY_DN424_c0_g1	2120.0	3808.0	631.0
TRINITY_DN957_c0_g1	308.0	750.0	540.0
TRINITY_DN1050_c0_g1	3466.0	2598.0	689.0
TRINITY_DN2262_c0_g1	2.0	5.0	4.0
TRINITY_DN2911_c0_g1	2975.0	1907.0	933.0
TRINITY_DN2410_c0_g1	2.0	2.0	2.0
TRINITY_DN3121_c0_g1	19.0	23.0	12.0
TRINITY_DN2450_c0_g1	87.0	2.0	0.0
TRINITY_DN1862_c0_g1	5997.0	7844.0	2488.0
TRINITY_DN2415_c0_g1	14361.0	11420.0	8519.0
TRINITY_DN1642_c0_g1	7654.0	13129.0	4079.0
TRINITY_DN1869_c0_g1	5511.0	9419.0	4539.0
TRINITY_DN3064_c0_g1	467.0	1274.0	489.0
TRINITY_DN2825_c0_g1	6.0	6.0	0.0
TRINITY_DN3037_c0_g1	769.0	949.0	1.0
TRINITY_DN1921_c0_g1	409.0	378.0	311.0
TRINITY_DN1492_c0_g1	600.0	2208.0	1193.0
TRINITY_DN2449_c0_g1	1561.0	2280.0	1070.0
TRINITY_DN2299_c0_g1	1738.0	1712.0	1136.0
TRINITY_DN1087_c0_g1	1868.0	1477.0	523.0
TRINITY_DN764_c0_g2	10104.0	13915.0	10852.0
TRINITY_DN764_c0_g1	17220.0	22668.0	25191.0
TRINITY_DN3030_c0_g1	11.0	20.0	40.0
TRINITY_DN2079_c0_g1	8301.0	6064.0	12762.0
TRINITY_DN2669_c0_g1	5.0	10.0	4.0
TRINITY_DN105_c0_g1	155.0	4614.0	370.0
TRINITY_DN2790_c0_g1	194.0	695.0	949.0
TRINITY_DN2854_c0_g1	2316.0	2150.0	4445.0
TRINITY_DN57_c0_g1	24678.0	24878.0	25127.0
TRINITY_DN671_c0_g1	885.0	1414.0	378.0
TRINITY_DN2600_c0_g1	434.0	1164.0	1077.0
TRINITY_DN50_c0_g1	45681.0	35458.0	53620.0
TRINITY_DN1203_c0_g1	961.0	1505.0	400.0
TRINITY_DN422_c0_g1	900.0	2239.0	3212.0
TRINITY_DN170_c0_g1	7457.0	4803.0	6392.0
TRINITY_DN2948_c0_g1	98.0	166.0	391.0
TRINITY_DN239_c0_g1	4106.0	5909.0	2594.0
TRINITY_DN2351_c0_g1	382.0	675.0	476.0
TRINITY_DN488_c0_g1	1257.0	920.0	417.0
TRINITY_DN1021_c0_g1	732.0	569.0	439.0
TRINITY_DN3062_c0_g1	1574.0	1203.0	1506.0
TRINITY_DN580_c0_g1	11236.0	8170.0	11269.0
TRINITY_DN2852_c0_g1	56377.0	57657.0	17144.0
TRINITY_DN986_c0_g1	5082.0	6709.0	4724.0
TRINITY_DN3032_c0_g1	10.0	3.0	15.0
TRINITY_DN989_c0_g1	174.0	409.0	1003.0
TRINITY_DN1615_c0_g1	124.0	0.0	105.0
TRINITY_DN2326_c0_g1	2.0	4.0	2.0
TRINITY_DN518_c0_g1	384.0	1187.0	6.0
TRINITY_DN2074_c0_g1	42.0	51.0	41.0
TRINITY_DN1300_c0_g1	2993.0	4689.0	3058.0
TRINITY_DN604_c0_g1	1689.0	1459.0	203.0
TRINITY_DN2630_c0_g1	812.0	243.0	612.0
TRINITY_DN549_c0_g1	2623.0	3918.0	2985.0
TRINITY_DN1867_c0_g1	652.0	859.0	240.0
TRINITY_DN1181_c0_g1	3648.0	4707.0	3077.0
TRINITY_DN2985_c0_g1	2.0	1.0	0.0
TRINITY_DN2822_c0_g1	41.0	527.0	80.0
TRINITY_DN826_c0_g1	747.0	818.0	275.0
TRINITY_DN1645_c0_g1	8957.0	9976.0	16048.0
TRINITY_DN959_c0_g1	4752.0	11823.0	5542.0
TRINITY_DN1119_c0_g1	2273.0	495.0	392.0
TRINITY_DN1460_c0_g1	1371.0	1293.0	900.0
TRINITY_DN1588_c0_g1	1382.0	1981.0	560.0
TRINITY_DN2487_c0_g1	3.0	3.0	2.0
TRINITY_DN2765_c0_g1	10.0	4.0	5.0
TRINITY_DN1339_c0_g1	527.0	349.0	576.0
TRINITY_DN200_c0_g1	7412.0	4562.0	8288.0
TRINITY_DN606_c0_g1	109.0	2.0	6.0
TRINITY_DN2412_c0_g1	2598.0	2254.0	3637.0
TRINITY_DN767_c0_g1	10744.0	16710.0	10592.0
TRINITY_DN1368_c0_g1	255.0	1028.0	1052.0
TRINITY_DN2793_c0_g1	15550.0	19164.0	21824.0
TRINITY_DN2267_c0_g1	1360.0	2003.0	1560.0
TRINITY_DN660_c1_g1	15084.0	20242.0	7923.0
TRINITY_DN2573_c0_g1	23878.0	16264.0	5550.0
TRINITY_DN1148_c0_g1	24801.0	23389.0	18145.0
TRINITY_DN2603_c0_g1	470.0	622.0	0.0
TRINITY_DN1929_c0_g1	1548.0	2396.0	1961.0
TRINITY_DN1058_c0_g1	2659.0	1368.0	4798.0
TRINITY_DN891_c0_g1	747.0	1600.0	1.0
TRINITY_DN1274_c0_g1	79.0	67.0	47.0
TRINITY_DN2413_c0_g1	1192.0	1656.0	2457.0
TRINITY_DN2139_c0_g1	65537.0	74712.0	83558.0
TRINITY_DN1775_c0_g1	2888.0	1472.0	894.0
TRINITY_DN1490_c0_g1	440.0	816.0	0.0
TRINITY_DN174_c0_g1	37153.0	25555.0	45137.0
TRINITY_DN2544_c0_g1	32836.0	25724.0	54118.0
TRINITY_DN1991_c0_g1	2189.0	3044.0	2150.0
TRINITY_DN511_c0_g1	190.0	21.0	178.0
TRINITY_DN87_c0_g1	5857.0	5995.0	2109.0
TRINITY_DN453_c0_g1	1780.0	1881.0	1857.0
TRINITY_DN459_c0_g1	2366.0	7860.0	2436.0
TRINITY_DN2798_c0_g1	442.0	369.0	238.0
TRINITY_DN2914_c0_g1	6.0	6.0	3.0
TRINITY_DN2297_c0_g1	190.0	175.0	1385.0
TRINITY_DN1832_c0_g1	1558.0	1370.0	1775.0
TRINITY_DN2856_c0_g1	191780.0	191838.0	176469.0
TRINITY_DN3066_c0_g1	2740.0	1766.0	576.0
TRINITY_DN2265_c0_g1	9217.0	9445.0	7281.0
TRINITY_DN1053_c0_g1	807.0	1834.0	1945.0
TRINITY_DN179_c0_g1	9237.0	7911.0	10759.0
TRINITY_DN249_c6_g1	2801.0	5208.0	4183.0
TRINITY_DN2576_c0_g1	560.0	945.0	827.0
TRINITY_DN2913_c0_g1	19.0	5.0	9.0
TRINITY_DN237_c0_g1	82239.0	58995.0	96041.0
TRINITY_DN1708_c0_g1	2071.0	1143.0	803.0
TRINITY_DN2264_c0_g1	5849.0	5321.0	10170.0
TRINITY_DN238_c0_g1	30315.0	42846.0	23527.0
TRINITY_DN231_c0_g1	741.0	1397.0	522.0
TRINITY_DN3065_c0_g1	10.0	13.0	5.0
TRINITY_DN458_c0_g1	7347.0	9202.0	5928.0
TRINITY_DN1116_c0_g1	5590.0	9598.0	8649.0
TRINITY_DN3129_c0_g1	1213.0	311.0	301.0
TRINITY_DN897_c0_g1	4545.0	8507.0	3006.0
TRINITY_DN1336_c0_g1	895.0	612.0	1168.0
TRINITY_DN2102_c0_g1	3722.0	3899.0	3232.0
TRINITY_DN1491_c0_g1	2717.0	5940.0	5094.0
TRINITY_DN173_c0_g1	66046.0	55197.0	43353.0
TRINITY_DN2918_c0_g1	45633.0	61063.0	79244.0
TRINITY_DN88_c0_g1	4513.0	4157.0	1182.0
TRINITY_DN1995_c0_g1	1600.0	3274.0	558.0
TRINITY_DN2761_c0_g1	11281.0	12656.0	12508.0
TRINITY_DN452_c0_g1	46715.0	49288.0	57707.0
TRINITY_DN2260_c0_g1	1039.0	1479.0	741.0
TRINITY_DN2263_c0_g1	571.0	29.0	576.0
TRINITY_DN1552_c0_g1	1867.0	1183.0	674.0
TRINITY_DN2138_c0_g1	13.0	15.0	13.0
TRINITY_DN2359_c0_g1	315.0	139.0	234.0
TRINITY_DN2797_c0_g1	2132.0	1535.0	196.0
TRINITY_DN2980_c0_g1	50.0	34.0	25.0
TRINITY_DN1610_c0_g1	3216.0	3239.0	7216.0
TRINITY_DN1555_c0_g1	21970.0	22284.0	19299.0
TRINITY_DN2321_c0_g1	64110.0	80441.0	73119.0
TRINITY_DN2482_c0_g1	6.0	7.0	2.0
TRINITY_DN233_c0_g1	9312.0	10166.0	15325.0
TRINITY_DN2639_c0_g1	1546.0	1564.0	1121.0
TRINITY_DN1112_c0_g1	1082.0	1574.0	956.0
TRINITY_DN394_c0_g1	2093.0	3219.0	804.0
TRINITY_DN1928_c0_g1	2183.0	1595.0	1030.0
TRINITY_DN3128_c0_g1	1079.0	1242.0	469.0
TRINITY_DN1771_c0_g1	2397.0	1492.0	1231.0
TRINITY_DN895_c0_g1	891.0	1125.0	1156.0
TRINITY_DN1115_c0_g1	27989.0	12246.0	4453.0
TRINITY_DN2042_c0_g1	9408.0	9999.0	8791.0
TRINITY_DN1774_c0_g1	113.0	36.0	14.0
TRINITY_DN2578_c0_g1	2362.0	1789.0	607.0
TRINITY_DN893_c0_g1	3402.0	4354.0	2332.0
TRINITY_DN1554_c0_g1	16.0	21.0	32.0
TRINITY_DN395_c0_g1	3637.0	7522.0	3585.0
TRINITY_DN2481_c0_g1	11.0	8.0	10.0
TRINITY_DN1056_c0_g1	1415.0	486.0	128.0
TRINITY_DN2100_c0_g1	3157.0	3516.0	3130.0
TRINITY_DN226_c1_g1	9331.0	9444.0	8274.0
TRINITY_DN2419_c0_g1	140.0	410.0	908.0
TRINITY_DN89_c0_g1	346.0	775.0	491.0
TRINITY_DN176_c0_g1	403.0	1981.0	0.0
TRINITY_DN732_c0_g2	3557.0	3701.0	3019.0
TRINITY_DN454_c0_g2	1486.0	1545.0	787.0
TRINITY_DN732_c0_g1	4230.0	3473.0	2197.0
TRINITY_DN454_c0_g1	10153.0	10104.0	9697.0
TRINITY_DN3126_c0_g1	216.0	445.0	362.0
TRINITY_DN2916_c0_g1	1843.0	1869.0	782.0

## Sheet: 2. DEG_control vs. HA
PAIRWISE DIFFERENTIAL EXPRESSION ANALYSES CONTROL VS. HA TREATMENT								M: Is the log2-ratio of the two conditions.
Tags	Feature	D	M	Maize_control_1	Maize_humic_acid_1	Probability	Ranking
up	TRINITY_DN1048_c0_g1	828.219809360768	8.81517832987567	1.84279810017675	830.062607460945	0.976402544823597	828.266720318144	D: The value of the difference between the conditions.
	TRINITY_DN3154_c0_g1	238.82311097779	-0.537758914606781	767.525408723615	528.702297745825	0.830046269519954	-238.823716413927
down	TRINITY_DN2020_c0_g1	7346.44258677453	-0.596322513048926	21698.9476295812	14352.5050428067	0.917408906882591	-7346.44261097675	Probability: The probability of differential expression for each feature. It is obtained by comparing the M and D values of a given feature against the noise distribution. If the probability is higher than a given threshold (0.9 by default), the feature is considered to be differentially expressed between conditions.
up	TRINITY_DN1284_c0_g1	826.347247076311	1.03143110253823	791.481784025912	1617.82903110222	0.947657605552342	826.347890782519
up	TRINITY_DN2456_c0_g1	416.770498592833	2.14622953072316	121.624674611665	538.395173204498	0.946067090803933	416.776024740528	Ranking: Is a summary statistic of M and D values equal to -sign(M)*sqrt(M^2 + D^2), which can be used as a ranked value in gene set enrichment analysis (GSEA).
down	TRINITY_DN2735_c0_g1	4154.90520164127	-1.5811402094221	6240.63576624855	2085.73056460728	0.976720647773279	-4154.90550249101
	TRINITY_DN300_c0_g1	2766.58614530602	-0.338954280957011	13212.8623782673	10446.2762329613	0.822006940427993	-2766.58616606987
	TRINITY_DN201_c1_g1	2253.56456598715	0.457100081793164	6045.29916762982	8298.86373361696	0.88155002891845	2253.56461234492
up	TRINITY_DN841_c0_g1	656.559637837716	1.44423194659402	381.459206736586	1038.0188445743	0.946558704453441	656.561226271784
	TRINITY_DN157_c0_g1	248.863698617265	0.23539200528494	1404.21215233468	1653.07585095195	0.643869288606131	248.863809942027
up	TRINITY_DN2692_c0_g1	1739.50109529669	2.93941341960928	260.75593117501	2000.2570264717	0.987246963562753	1739.5035788091
	TRINITY_DN1906_c0_g1	492.07725406874	-0.359887912673554	2228.86430216377	1736.78704809503	0.804251012145749	-492.077385673373
	TRINITY_DN1863_c0_g1	3.04579702718244	-0.578978092566872	9.21399050088373	6.16819347370129	0.138259109311741	-3.10033791101321
up	TRINITY_DN262_c0_g1	1474.34371230363	0.964029760890193	1550.71460129873	3025.05831360236	0.926662810873337	1474.34402747887
	TRINITY_DN2046_c0_g1	114.805651874535	0.159338972462463	983.132786444294	1097.93843831883	0.458155002891845	114.805762447907
up	TRINITY_DN2392_c0_g1	247.819419260533	1.36855448753899	156.637838515023	404.457257775556	0.90106998264893	247.823198074783
	TRINITY_DN2909_c0_g1	282.78189024048	-0.800037154251212	664.328715113717	381.546824873237	0.868768074031232	-282.78302195752
up	TRINITY_DN64_c0_g1	6654.18238019155	1.13543982293716	5559.72186823324	12213.9042484248	0.968421052631579	6654.18247706473
	TRINITY_DN2997_c0_g1	516.046831360516	0.694369821875428	834.787539380066	1350.83437074058	0.89091960670908	516.047298516985
down	TRINITY_DN1022_c0_g1	5069.38499733296	-0.627654400900231	14370.1395851783	9300.7545878453	0.919404279930596	-5069.38503618877
	TRINITY_DN1994_c0_g1	5.00156541218667	0.247539086577626	26.7205724525628	31.7221378647495	0.161914401388086	5.00768730770659
up	TRINITY_DN398_c0_g1	550.248263158008	1.17965650374423	434.900351641712	985.14861479972	0.9368999421631	550.249527667104
up	TRINITY_DN6_c0_g1	1032.44084329997	0.834330074720803	1318.52204067646	2350.96288397643	0.918160786581839	1032.4411804169
	TRINITY_DN1737_c0_g1	429.297552566954	0.617591002650713	803.459971677061	1232.75752424401	0.878542510121457	429.297996802481
	TRINITY_DN867_c0_g1	414.863239859075	-0.36567694407097	1852.93348972772	1438.07024986864	0.803701561596298	-414.863401020138
down	TRINITY_DN672_c0_g1	1767.52554366711	-0.947591254754364	3670.85381555208	1903.32827188497	0.928947368421053	-1767.5257976745
down	TRINITY_DN2282_c0_g1	449.03600479484	-1.10454927498415	839.394534630508	390.358529835667	0.92888953152111	-449.037363290866
	TRINITY_DN2861_c0_g1	590.861499889154	-0.197764419136764	4612.52364474239	4021.66214485324	0.594707923655292	-590.861532985544
up	TRINITY_DN2430_c0_g1	472.619293022273	1.51185088563314	255.227536874479	727.846829896752	0.936148062463852	472.621711128439
down	TRINITY_DN326_c0_g1	1259.00914450649	-1.78867262416873	1771.85037331994	512.84122881345	0.967698091382302	-1259.01041508826
	TRINITY_DN267_c0_g1	2774.37287072643	-0.274073321230218	16035.107668688	13260.7347979615	0.743898207056102	-2774.37288426393
down	TRINITY_DN457_c0_g1	945.078237549856	-1.65901113979552	1383.01997418265	437.941736632792	0.962145748987854	-945.07969368107
down	TRINITY_DN1699_c0_g1	1375.94252044461	-0.765989298267021	3340.07155657035	1964.12903612574	0.92058993637941	-1375.9427336583
	TRINITY_DN1584_c0_g1	163.601790366369	-0.349643205295295	760.154216322908	596.552425956539	0.730161943319838	-163.602163987682
	TRINITY_DN2976_c0_g1	138.99569449614	-0.494315695497488	479.127506045954	340.131811549814	0.774002313475998	-138.996573470252
	TRINITY_DN1348_c0_g1	96.6956529881198	-0.341412268123512	458.85672694401	362.16107395589	0.669346443030654	-96.696255714147
down	TRINITY_DN1568_c0_g1	947.888726960373	-1.2579828752037	1629.03352055624	681.144793595871	0.953875072296125	-947.889561720916
down	TRINITY_DN1973_c0_g1	752.763192505624	-0.843129394826264	1700.90264646314	948.139453957513	0.911104684788895	-752.763664677325
	TRINITY_DN2304_c0_g1	90.9600522119571	-0.838336840257268	206.393387219796	115.433335007838	0.759456333140544	-90.9639154118802
	TRINITY_DN1069_c0_g1	327.290633148696	0.517633000536161	758.311418222731	1085.60205137143	0.847686524002313	327.291042484816
	TRINITY_DN846_c0_g1	339.802301861173	-0.116725954867196	4372.03849266933	4032.23619080816	0.393666859456333	-339.802321909518
	TRINITY_DN2697_c0_g1	432.077203216522	-0.311176412536809	2227.0215040636	1794.94430084708	0.757316367842684	-432.077315269121
	TRINITY_DN2582_c0_g1	14.983756124486	-1.93887403765326	20.2707791019442	5.28702297745825	0.394071717755928	-15.1086789671353
	TRINITY_DN736_c0_g1	151.848434589377	0.901014848552741	175.065819516791	326.914254106168	0.823019086176981	151.851107717401
down	TRINITY_DN1868_c0_g1	3074.03360292057	-0.660611431759314	8367.22477385251	5293.19117093195	0.919491035280509	-3074.03367390344
down	TRINITY_DN626_c0_g1	2388.24099705383	-1.63882576052231	3517.90157323741	1129.66057618358	0.974465008675535	-2388.24155933996
	TRINITY_DN2177_c0_g1	1.20299892700569	-0.25704999767951	7.37119240070698	6.16819347370129	0.0766917293233083	-1.23015491694497
down	TRINITY_DN110_c0_g1	1257.72624281954	-1.23524215329385	2186.47994585971	928.753703040166	0.958935801041064	-1257.7268493994
up	TRINITY_DN2287_c0_g1	1277.51866856556	2.36839401870607	306.825883679428	1584.34455224499	0.978831694621168	1277.52086394851
	TRINITY_DN2756_c0_g1	88.0228134334992	0.388645905478461	284.712306477307	372.735119910806	0.68395026026605	88.0236714207517
up	TRINITY_DN85_c0_g1	527.57699556071	0.855891076094948	651.42912841248	1179.00612397319	0.900318102949682	527.577689818665
	TRINITY_DN1411_c0_g1	400.838928066358	-0.132769248576641	4559.08249983727	4158.24357177091	0.422845575477154	-400.838950054832
	TRINITY_DN1779_c0_g1	32.0990826279692	-0.0412471987498617	1138.84922590923	1106.75014328126	0.158964719491035	-32.0991091292048
	TRINITY_DN2676_c0_g1	4875.22555938297	-0.35672830248665	22254.5512567845	17379.3256974015	0.838577212261423	-4875.22557243417
down	TRINITY_DN583_c0_g1	286.562819954192	-3.01251817807215	327.096662781372	40.5338428271799	0.933979178716021	-286.578654204866
	TRINITY_DN1399_c0_g1	5.60224472700986	-0.00995713571473782	814.516760278122	808.914515551112	0.0753903990746096	-5.60225357564806
	TRINITY_DN48_c0_g1	11500.7003846689	0.480051181754489	29130.952367594	40631.6527522629	0.892972816657027	11500.7003946878
	TRINITY_DN3108_c0_g1	5712.11149633418	0.128685178177561	61225.1240802722	66937.2355766064	0.435135916714864	5712.11149778372
down	TRINITY_DN1542_c0_g1	1758.11260504211	-1.89319122232623	2405.77291978074	647.660314738635	0.972845575477154	-1758.11362436588
down	TRINITY_DN415_c0_g1	954.087227593159	-1.72623618384254	1367.35619033115	413.268962737986	0.962521688837478	-954.08878923702
	TRINITY_DN2882_c0_g1	95.8872242228589	-0.373732977844843	420.157966840298	324.270742617439	0.684817813765182	-95.8879525566353
down	TRINITY_DN1648_c0_g1	680.888002892325	-0.974294258975469	1386.705570383	705.817567490676	0.910613071139387	-680.888699959107
up	TRINITY_DN2414_c0_g1	884.699024543424	0.686037095701071	1453.04630198936	2337.74532653279	0.907316367842684	884.699290536046
	TRINITY_DN2925_c0_g1	613.823711664495	-0.633299051830617	1727.6232189157	1113.7995072512	0.89198958935801	-613.82403836056
	TRINITY_DN2266_c0_g1	143.157969636232	-1.21464755531773	251.541940674126	108.383971037894	0.851706188548294	-143.163122482893
	TRINITY_DN2955_c0_g1	7.84621967014245	0.438095420792069	22.113577202121	29.9597968722634	0.212116830537883	7.85844073018619
	TRINITY_DN956_c0_g1	1547.77077858495	-0.559696935256279	4813.38863766166	3265.61785907671	0.898322729901677	-1547.77087978231
up	TRINITY_DN1094_c0_g1	1442.47940569046	2.19354254924843	403.572783938707	1846.05218962917	0.979207634470792	1442.48107352229
up	TRINITY_DN2236_c0_g1	820.77532088133	1.62353483537572	394.358793437824	1215.13411431915	0.959051474840949	820.77692659651
up	TRINITY_DN546_c0_g1	2388.33299310775	1.94309782216939	839.394534630508	3227.72752773826	0.975419317524581	2388.33378353952
	TRINITY_DN656_c0_g1	527.85748674213	0.436837622071692	1492.66646114316	2020.52394788529	0.846327356853673	527.857667498375
down	TRINITY_DN18_c0_g1	725.069419384065	-0.86230490385324	1611.52693860456	886.4575192205	0.910728744939271	-725.069932141509
down	TRINITY_DN216_c0_g1	1352.26553900118	-0.826599398847918	3100.50780354738	1748.24226454619	0.922585309427415	-1352.26579163888
	TRINITY_DN80_c0_g1	923.100120058451	0.10490448159809	12238.9435823239	13162.0437023823	0.344592249855408	923.100126019315
up	TRINITY_DN1233_c0_g1	361.837039507076	1.36576210439499	229.428363472005	591.265402979081	0.924233661075766	361.8396170479
	TRINITY_DN2405_c0_g1	4.42514092298649	-0.0644049197371141	101.353895509721	96.9287545867345	0.11524002313476	-4.42560958309429
	TRINITY_DN1669_c0_g1	625.774906870108	-0.328738465722532	3071.02303394455	2445.24812707444	0.789444765760555	-625.774993218226
up	TRINITY_DN1043_c0_g1	1112.55186773425	1.7904317322983	452.406933593391	1564.95880132764	0.965471370734529	1112.55330840583
	TRINITY_DN935_c0_g1	502.456775308584	-0.275497597339483	2890.42882012723	2387.97204481864	0.728108733371891	-502.456850836395
up	TRINITY_DN2215_c0_g1	713.589936734339	0.894221737767043	831.101943179713	1544.69187991405	0.911017929438982	713.590497022651
	TRINITY_DN3090_c0_g1	89.030733297684	1.69915488444081	39.6201591538	128.650892451484	0.803585887796414	89.0469460388432
	TRINITY_DN2025_c0_g1	1206.82946369321	-0.225300582788747	8346.95399475057	7140.12453105736	0.668999421631001	-1206.82948472366
	TRINITY_DN2376_c0_g1	790.277110682717	0.488567466739605	1960.73717858806	2751.01428927077	0.873597455176403	790.277261704519
down	TRINITY_DN3060_c0_g1	1588.04340729954	-0.668426581780838	4282.66278481076	2694.61937751122	0.915471370734529	-1588.04354797393
	TRINITY_DN1432_c0_g1	3.4133747433907	-0.00376602667406047	1309.30805017558	1305.89467543219	0.0538750722961249	-3.41337682094645
	TRINITY_DN2845_c0_g1	11.0104963408094	0.0668396135411384	232.19256062227	243.203056963079	0.17432041642568	11.0106992150778
	TRINITY_DN305_c0_g1	495.118673178649	-0.119790977792695	6213.91519379599	5718.79652061734	0.397426257952574	-495.118687670001
	TRINITY_DN525_c0_g1	4219.47321886913	-0.364913289871046	18880.3879353608	14660.9147164917	0.837883169462117	-4219.47323464855
down	TRINITY_DN1212_c0_g1	673.57963082784	-1.41434739079407	1078.0368886034	404.457257775556	0.947108155002892	-673.58111571266
up	TRINITY_DN1402_c0_g1	1919.86549948306	1.18995259871927	1498.19485544369	3418.06035492676	0.963186813186813	1919.86586825552
	TRINITY_DN2076_c0_g1	48.9008276792602	0.275727770527839	232.19256062227	281.09338830153	0.525159051474841	48.9016050198778
	TRINITY_DN1512_c0_g1	177.596903695498	0.277718711104201	836.630337480243	1014.22724117574	0.674407171775593	177.597120837897
down	TRINITY_DN1483_c0_g1	367.404565038897	-3.51396629435035	402.651384888619	35.2468198497217	0.947888953152111	-367.421368962856
	TRINITY_DN3138_c0_g1	48.9856968230538	-0.37549145497705	213.764579620503	164.778882797449	0.57486986697513	-48.9871359345788
	TRINITY_DN1622_c0_g1	141.536145721858	0.267832274489217	693.813484716545	835.349630438403	0.645373048004627	141.53639913438
	TRINITY_DN1263_c0_g1	386.917608298991	0.973154627637578	401.729985838531	788.647594137522	0.89037015615963	386.918832110484
	TRINITY_DN136_c0_g1	399.872865680434	-0.605595018429364	1166.49119741188	766.618331731446	0.87432041642568	-399.873324257581
up	TRINITY_DN246_c0_g1	7396.53625315422	0.8158413831086	9728.13117083304	17124.6674239873	0.932851359167149	7396.53629814806
down	TRINITY_DN1732_c0_g1	840.051970575147	-1.93692681770467	1137.00642780905	296.954457233905	0.960641989589358	-840.054203580153
	TRINITY_DN2545_c0_g1	107.826834990465	-0.915882395027026	229.428363472005	121.60152848154	0.784962406015038	-107.830724678185
	TRINITY_DN1842_c0_g1	136.984266803873	-0.548604443523353	433.057553541535	296.073286737662	0.782648930017351	-136.985365344734
up	TRINITY_DN537_c0_g1	2120.56294875985	0.692741776089609	3440.50405302998	5561.06700178983	0.919866975130133	2120.56306191168
	TRINITY_DN635_c0_g1	681.154149269939	0.502554346284152	1634.56191485677	2315.71606412671	0.87111046847889	681.154334661775
	TRINITY_DN1526_c0_g1	126.866502651426	0.226233286432488	747.254629621671	874.121132273097	0.586437246963563	126.866704365268
	TRINITY_DN2493_c0_g1	243.019562338265	-0.212828019611388	1771.85037331994	1528.83081098168	0.589965297860035	-243.019655531909
up	TRINITY_DN330_c0_g1	334.085955407951	1.42149891026137	199.022194819089	533.10815022704	0.921197223828803	334.088979554842
down	TRINITY_DN1969_c0_g1	1237.35902150874	-1.97510553990721	1659.43968920916	422.080667700417	0.968102949681897	-1237.36059786586
	TRINITY_DN101_c0_g1	87.6387076413198	0.116693404377248	1040.25952754977	1127.89823519109	0.362521688837478	87.6387853315605
	TRINITY_DN2119_c0_g1	10.9686161166613	0.433094739733703	31.3275677030047	42.296183819666	0.261567379988433	10.9771631384555
	TRINITY_DN809_c0_g1	558.423472287873	0.740211573707935	832.944741279889	1391.36821356776	0.897570850202429	558.423962876969
down	TRINITY_DN871_c0_g1	820.963250288135	-1.60132652091634	1224.53933756745	403.576087279313	0.959051474840949	-820.964812017108
	TRINITY_DN1838_c0_g1	278.701723878382	-0.743629904736009	691.970686616368	413.268962737986	0.866194331983806	-278.702715950557
	TRINITY_DN1352_c0_g1	370.464695496943	-0.580336882439758	1118.57844680728	748.113751310342	0.868854829381145	-370.465150048611
up	TRINITY_DN706_c0_g1	1407.92639265087	3.61300382974864	125.310270812019	1533.23666346289	0.986263736263736	1407.9310284668
	TRINITY_DN1800_c0_g1	395.821354807118	-0.61921353252222	1134.24223065879	738.420875851669	0.875159051474841	-395.821839148299
	TRINITY_DN766_c0_g1	184.351997400908	0.733363953491292	278.262513126689	462.614510527597	0.833053788316946	184.353456079328
	TRINITY_DN914_c0_g2	7107.93989983547	0.475314846981119	18215.137821197	25323.0777210325	0.891295546558704	7107.93991572786
down	TRINITY_DN804_c0_g1	807.395208924944	-1.44312473911515	1277.05908342248	469.663874497541	0.952805089647195	-807.396498632467
	TRINITY_DN1910_c0_g1	124.247234615377	0.136582137996063	1251.25991002001	1375.50714463539	0.421255060728745	124.247309686162
up	TRINITY_DN914_c0_g1	2587.36178323511	0.915199242414943	2920.83498878014	5508.19677201525	0.931347599768652	2587.36194509682
	TRINITY_DN1183_c0_g1	382.107875473736	-0.0791521411435726	7157.42782108648	6775.31994561274	0.287738577212261	-382.107883671763
	TRINITY_DN597_c0_g1	103.864593924103	0.343729719287042	386.066201987028	489.930795911131	0.677588201272412	103.865162692496
	TRINITY_DN1812_c0_g1	247.673947171512	-0.282195945236056	1394.07676278371	1146.4028156122	0.696761133603239	-247.674107936353
	TRINITY_DN1085_c0_g1	111.194980677329	0.042155770099499	3750.09413385968	3861.28911453701	0.169375361480625	111.194988668287
	TRINITY_DN2836_c0_g1	140.486345633526	0.251386342252372	738.040639120787	878.526984754312	0.621746674378253	140.486570548773
up	TRINITY_DN2503_c0_g1	407.240189019844	1.1850535368178	319.725470380665	726.965659400509	0.926171197223829	407.241913246664
	TRINITY_DN3086_c0_g1	159.256552203324	-1.6105978502937	236.799555872712	77.5430036693876	0.871746674378253	-159.26469616687
	TRINITY_DN2831_c0_g1	13.1850442665088	-0.583779078830694	39.6201591538	26.4351148872912	0.324262579525737	-13.1979615972572
up	TRINITY_DN2786_c0_g1	1001.30395399663	1.48195474176029	558.367824353554	1559.67177835018	0.957605552342394	1001.30505066096
	TRINITY_DN2946_c0_g1	2158.93138324947	0.0905217464781907	33339.9032283977	35498.8346116472	0.319375361480625	2158.93138514722
	TRINITY_DN440_c0_g1	22.6029492753628	-0.0150874902666282	2172.65896010838	2150.05601083302	0.108097165991903	-22.6029543108193
	TRINITY_DN106_c0_g1	562.531717045118	0.177722757577522	4290.95537626155	4853.48709330667	0.54947946790052	562.531745119426
	TRINITY_DN1364_c0_g1	285.468367902968	0.232104190647768	1635.48331390686	1920.95168180983	0.633487565066512	285.468462260789
up	TRINITY_DN1636_c0_g1	518.334349571043	0.897479707691337	600.752180657619	1119.08653022866	0.900780798149219	518.335126549477
down	TRINITY_DN487_c0_g1	2227.94237151182	-0.913129513099412	4750.73350225565	2522.79113074383	0.930190861769809	-2227.94255863639
up	TRINITY_DN532_c0_g1	2418.43493598254	0.575544186689951	4933.17051417315	7351.60545015569	0.911943319838057	2418.43500446715
up	TRINITY_DN2009_c0_g1	572.720594004132	9.28210881342852	0.921399050088373	573.64199305422	0.965124349334876	572.795806846096
	TRINITY_DN473_c0_g1	65.1536950346363	0.0389194044340242	2382.73794352853	2447.89163856317	0.16604973973395	65.153706658842
down	TRINITY_DN1364_c0_g2	1923.71645605373	-1.21855510941906	3373.24192237353	1449.5254663198	0.964227877385772	-1923.71684199325
	TRINITY_DN73_c0_g1	110.086229314071	0.0773231898745459	1999.43593869177	2109.52216800584	0.275187969924812	110.086256469488
up	TRINITY_DN968_c0_g1	1589.48774343079	3.78433392308561	124.38887176193	1713.87661519272	0.987796414112204	1589.49224839253
down	TRINITY_DN1462_c0_g1	326.596662781372	-9.35357323010852	327.096662781372	0.5	0.942943898207056	-326.730576273633
	TRINITY_DN2229_c0_g1	443.576505909882	-0.317070352187363	2248.21368221563	1804.63717630575	0.769838056680162	-443.576619231478
down	TRINITY_DN2772_c0_g1	1155.65429704701	-1.0002745823174	2310.86881762164	1155.21452057463	0.954164256795836	-1155.6547299399
	TRINITY_DN1242_c0_g1	88.6582119435107	-0.184386340131638	738.962038170875	650.303826227365	0.481029496818971	-88.6584036814496
down	TRINITY_DN2291_c0_g1	675.122094957077	-0.953549965155679	1395.91956088389	720.797465926808	0.910266049739734	-675.122768359036
up	TRINITY_DN1143_c1_g1	1911.67320792948	1.5615890772502	979.447190243941	2891.12039817342	0.96711972238288	1911.67384573724
	TRINITY_DN271_c0_g1	73.4981222231697	-0.0512180615033043	2107.23962755211	2033.74150532894	0.192365529207634	-73.4981400691325
	TRINITY_DN799_c0_g1	485.641239801236	-0.310874027004969	2505.28401719029	2019.64277738905	0.761509543088491	-485.641339301281
up	TRINITY_DN2334_c0_g1	631.110394007038	0.777561904722816	883.62168903475	1514.73208304179	0.903094274146906	631.110873005873
	TRINITY_DN811_c0_g1	269.683344042181	0.176061729191405	2077.75485794928	2347.43820199146	0.532995951417004	269.683401512784
up	TRINITY_DN1915_c0_g1	1595.29110818113	0.772662925434948	2251.89927841598	3847.19038659712	0.922556390977444	1595.29129529681
down	TRINITY_DN2224_c0_g1	576.317474745281	-1.2199224973584	1009.85335889686	433.535884151576	0.939705031810295	-576.318765881935
	TRINITY_DN161_c0_g1	411.64988781647	0.301244552579566	1772.77177237003	2184.4216601865	0.745257374204743	411.649998041531
	TRINITY_DN1741_c0_g1	691.782236980645	-0.368469925463198	3069.18023584437	2377.39799886373	0.821312897628687	-691.782335111291
down	TRINITY_DN1805_c0_g1	991.711944155858	-1.09391480200959	1865.83307642896	874.121132273097	0.952111046847889	-991.712547480865
	TRINITY_DN701_c0_g1	955.723328073679	0.28670376835676	4347.16071831694	5302.88404639062	0.758791208791209	955.723371077259
	TRINITY_DN2508_c0_g1	7.41142095455232	-3.23432992117943	8.29259145079536	0.881170496243041	0.285887796414112	-8.08641147880898
	TRINITY_DN2350_c0_g1	2.08416942324874	-0.479442419015958	7.37119240070698	5.28702297745825	0.107345286292655	-2.13860403486874
	TRINITY_DN2004_c0_g1	401.224640037066	0.598470442835161	780.424995424852	1181.64963546192	0.873510699826489	401.225086378886
up	TRINITY_DN752_c0_g1	3412.74520806238	1.25438934700622	2462.89966088622	5875.6448689486	0.967582417582418	3412.74543859418
	TRINITY_DN22_c0_g1	1532.63437796954	-0.497604711873765	5253.8173836039	3721.18300563436	0.887738577212261	-1532.6344587489
down	TRINITY_DN1313_c0_g1	1156.46604052582	-0.595567718312337	3419.31187487795	2262.84583435213	0.904251012145749	-1156.46619388133
up	TRINITY_DN2570_c0_g1	994.413298224015	1.18918604538709	776.739399224498	1771.15269744851	0.953672643146327	994.414009277933
	TRINITY_DN2460_c0_g1	499.553147029817	-0.490214592034833	1734.07301226632	1234.5198652365	0.859167148640833	-499.553387555064
	TRINITY_DN2781_c0_g1	692.925684793204	0.564923836445922	1445.67510958866	2138.60079438186	0.882012724117987	692.925915076837
	TRINITY_DN2240_c0_g1	1398.15798097659	0.346369407749207	5152.46348809418	6550.62146907077	0.823452862926547	1398.1580238801
up	TRINITY_DN930_c0_g1	6306.26168269505	1.73395508934262	2710.75600535999	9017.01768805504	0.978542510121458	6306.26192107718
	TRINITY_DN314_c0_g1	250.803447782273	0.0557556475648357	6365.02463801048	6615.82808579275	0.228108733371891	250.80345397974
	TRINITY_DN209_c0_g1	364.213838897499	-0.754112728396604	894.67847763581	530.464638738311	0.881839213418161	-364.214619600121
	TRINITY_DN2341_c0_g1	0.120685661535995	-0.0644049197371143	2.76419715026512	2.64351148872912	0.0484094852515905	-0.136795550317709
	TRINITY_DN2988_c0_g1	360.510594552734	0.492768864298534	885.464487134926	1245.97508168766	0.846009253903991	360.510931326526
	TRINITY_DN482_c0_g1	97.1188786386471	-0.44255501058928	367.638220985261	270.519342346614	0.718565644881434	-97.1198869591891
	TRINITY_DN2447_c0_g1	313.94853235516	0.487285206752172	781.34639447494	1095.2949268301	0.838895315211105	313.948910517033
	TRINITY_DN1467_c0_g1	174.004457736339	-0.172579511561901	1543.34340889802	1369.33895116169	0.497628687102371	-174.004543319435
	TRINITY_DN858_c0_g1	255.834302641595	-0.0888049404547618	4285.42698196102	4029.59267931943	0.311278195488722	-255.834318054534
	TRINITY_DN317_c0_g1	1465.86428876858	0.470297593925099	3803.5352787648	5269.39956753339	0.880277617119722	1465.86436421207
down	TRINITY_DN2339_c0_g1	180.634442371166	-7.68645673919349	181.515612867409	0.881170496243041	0.900404858299595	-180.7979075873
	TRINITY_DN2107_c1_g1	348.720438664881	-0.0364399112011354	13981.309186041	13632.5887473761	0.172874493927126	-348.720440568794
	TRINITY_DN1195_c0_g1	201.829335397226	0.0565953371250239	5044.65979923384	5246.48913463107	0.226807403123193	201.829343332227
	TRINITY_DN1407_c0_g1	100.852418769555	-0.404154291711721	412.786774439591	311.934355670037	0.705031810294968	-100.853228566869
	TRINITY_DN2887_c0_g1	15.4262702167846	-1.02133619784523	30.4061686529163	14.9798984361317	0.397570850202429	-15.4600433515008
	TRINITY_DN2726_c0_g1	12.6218445126742	-0.922385914864686	26.7205724525628	14.0987279398887	0.319635627530364	-12.6555029405419
	TRINITY_DN2616_c0_g1	593.813569581507	0.608227562157811	1132.39943255861	1726.21300214012	0.888577212261423	593.813881077143
	TRINITY_DN1306_c0_g1	303.400415642056	-0.157544541117797	2932.81317643129	2629.41276078924	0.490543666859456	-303.400456545561
	TRINITY_DN1847_c0_g1	1.967341450067	-0.118852703759491	24.8777743523861	22.9104329023191	0.0721515326778485	-1.97092829558629
	TRINITY_DN2671_c0_g1	102.876516849438	0.97884827821677	105.960890760163	208.837407609601	0.779554655870445	102.881173511116
	TRINITY_DN2498_c0_g1	98.3681698259039	-0.250002731688094	618.258762609298	519.890592783394	0.592365529207635	-98.3684875163979
down	TRINITY_DN152_c0_g1	1206.22543554601	-1.31588089124064	2016.02112159336	809.795686047355	0.960034702139965	-1206.22615329824
	TRINITY_DN647_c0_g1	508.645874775529	0.391835140723561	1629.95491960633	2138.60079438186	0.822238288027762	508.646025700527
down	TRINITY_DN13_c0_g1	9318.2139963001	-0.573870611296611	28392.9117284732	19074.6977321731	0.908444187391556	-9318.21401397127
	TRINITY_DN2337_c0_g1	9259.76690806551	-0.486625590097301	32342.028057152	23082.2611490865	0.895488721804511	-9259.76692085225
	TRINITY_DN2278_c0_g1	391.646952254215	-0.8533141744739	877.171895684131	485.524943429916	0.888953152111047	-391.647881846814
up	TRINITY_DN1577_c0_g1	1091.87108771714	1.6275939434176	522.433261400108	1614.30434911725	0.964748409485252	1091.87230080017
	TRINITY_DN1964_c0_g1	42.3788469454081	-0.302716896159677	223.899969171475	181.521122226067	0.513475997686524	-42.3799281021281
	TRINITY_DN3044_c0_g1	79.3615583168848	-0.246204021467718	505.848078498517	426.486520181632	0.569144013880856	-79.3619402163562
up	TRINITY_DN820_c0_g1	480.030713976825	1.55775619893829	246.934945423684	726.965659400509	0.936755349913245	480.03324152133
	TRINITY_DN207_c0_g1	75.008050429383	0.208708692193047	481.891703196219	556.899753625602	0.514372469635628	75.0083407931082
up	TRINITY_DN1685_c0_g1	734.640489112762	1.02250888811584	712.241465718312	1446.88195483107	0.944447657605552	734.641200701583
up	TRINITY_DN2557_c0_g1	1449.11931172005	0.973999393783499	1502.80185069414	2951.92116241419	0.926489300173511	1449.11963904807
up	TRINITY_DN2058_c0_g1	348.257425078822	1.30157835522818	237.7209549228	585.978380001622	0.920532099479468	348.259857331772
	TRINITY_DN2231_c0_g1	1624.20943155424	-0.501139916066573	5534.84409388086	3910.63466232662	0.888635049161365	-1624.20950886607
	TRINITY_DN372_c0_g1	1576.70880827225	0.428880852743003	4554.47550458683	6131.18431285908	0.868478889531521	1576.70886660223
	TRINITY_DN981_c0_g1	238.750923594556	-0.311319660207631	1230.06773186798	991.316808273422	0.726807403123193	-238.751126567362
down	TRINITY_DN2950_c0_g1	940.869127174708	-0.711461631769601	2416.8297083818	1475.96058120709	0.90936957779063	-940.869396169389
	TRINITY_DN258_c0_g1	813.015610652341	0.592342891296375	1601.39154905359	2414.40715970593	0.896558704453441	813.015826435439
	TRINITY_DN431_c0_g1	807.125159367203	0.584675991016301	1615.21253480492	2422.33769417212	0.896009253903991	807.125371134836
	TRINITY_DN1137_c0_g1	597.414873731703	-0.583532358857302	1795.80674862224	1198.39187489054	0.886697513013302	-597.415158717855
down	TRINITY_DN2829_c0_g1	366.341540215199	-1.90814922176591	499.398285147898	133.056744932699	0.93181029496819	-366.346509633566
	TRINITY_DN1420_c0_g1	29.1072818648029	0.571438749986226	59.8909382557442	88.9982201205472	0.494042799305957	29.1128906122712
	TRINITY_DN2609_c0_g1	146.097414432741	-0.23691586028527	964.704805442527	818.607391009785	0.611307113938693	-146.097606527475
	TRINITY_DN1027_c0_g1	101.181396856334	0.0982011886621158	1436.46111908777	1537.64251594411	0.320300751879699	101.181444510702
up	TRINITY_DN3103_c0_g1	2181.18242439386	1.32642396980517	1446.59650863875	3627.7789330326	0.967090803932909	2181.1828277073
	TRINITY_DN368_c0_g1	3925.95662710958	0.262542376247581	19670.0269212866	23595.9835483962	0.731434355118566	3925.95663588814
	TRINITY_DN2730_c0_g1	13.7041577781439	-0.829939666100091	31.3275677030047	17.6234099248608	0.333400809716599	-13.7292658309768
	TRINITY_DN1298_c0_g1	1049.46357391001	0.571353432817476	2159.75937340715	3209.22294731716	0.892654713707345	1049.46372943933
up	TRINITY_DN2620_c0_g1	630.871783049767	1.84539727129131	243.24934922333	874.121132273097	0.951792943898207	630.87448207982
	TRINITY_DN2939_c0_g1	8.37304855848602	-2.52383653837441	10.1353895509721	1.76234099248608	0.300404858299595	-8.74515254499306
	TRINITY_DN321_c0_g1	529.590074923279	0.727813390908746	807.145567877415	1336.73564280069	0.892972816657027	529.590575038469
	TRINITY_DN2400_c0_g1	687.683325151581	-0.629018775066468	1945.99479378664	1258.31146863506	0.895748987854251	-687.683612830896
	TRINITY_DN1188_c0_g1	373.06795568594	0.26780697431927	1828.97711442542	2202.04507011136	0.704973973395026	373.068051808597
down	TRINITY_DN2891_c0_g1	1344.60061931075	-1.04915967353253	2602.03091744957	1257.43029813882	0.956911509543088	-1344.60102862777
up	TRINITY_DN665_c0_g1	374.878631399536	9.5522027162052	0.5	375.378631399536	0.949305957200694	375.000310475499
up	TRINITY_DN1251_c0_g1	2681.13009609364	0.561321832953887	5637.11938844067	8318.24948453431	0.902891844997108	2681.13015485286
down	TRINITY_DN1939_c0_g1	3808.19246945562	-0.694693539654433	9964.93072670575	6156.73825725013	0.922845575477154	-3808.1925328189
	TRINITY_DN2423_c0_g1	0.0804571076906633	-0.0644049197371139	1.84279810017675	1.76234099248608	0.0484094852515905	-0.103059884845128
	TRINITY_DN1687_c0_g1	957.917775653615	-0.416958653740353	3816.43486546604	2858.51708981243	0.856362058993638	-957.917866399666
	TRINITY_DN1870_c0_g1	32.8430280137618	-0.248829490874542	207.314786269884	174.471758256122	0.435135916714864	-32.8439706069207
	TRINITY_DN796_c0_g1	336.900313879765	-0.356022283527906	1540.57921174776	1203.67889786799	0.78849045691151	-336.900501994507
	TRINITY_DN1808_c0_g1	418.476625930308	0.737188311892722	627.472753110182	1045.94937904049	0.887362637362637	418.477275245171
	TRINITY_DN164_c0_g1	1756.59155576209	0.289597694407429	7901.91825355789	9658.50980931998	0.768160786581839	1756.59157963412
	TRINITY_DN1966_c0_g1	1.55348284655091	0.0488056907108768	45.1485534543303	46.7020363008812	0.0689415847310584	1.55424932040316
	TRINITY_DN2554_c0_g1	131.614037725868	-0.159346139145568	1258.63110242072	1127.01706469485	0.464632735685367	-131.614134186637
	TRINITY_DN2702_c0_g1	3.72361873614733	0.0244955848518165	217.450175820856	221.173794557003	0.0834875650665124	3.72369930658541
	TRINITY_DN71_c0_g1	20.9557845857553	-0.0128845137514921	2356.93877012606	2335.9829855403	0.0818970503181029	-20.9557885467303
	TRINITY_DN2053_c0_g1	7.28633462985681	-0.0101950589372189	1034.73113324924	1027.44479861939	0.077299016772701	-7.28634176233021
	TRINITY_DN338_c0_g1	15984.6014171414	0.284958818359809	73197.7833371205	89182.384754262	0.764401388085599	15984.6014196814
	TRINITY_DN1896_c0_g1	469.701908406278	-0.6783187941544	1252.1813090701	782.479400663821	0.887246963562753	-469.702398202187
up	TRINITY_DN228_c0_g1	357.433393043912	5.62908203776221	7.37119240070698	364.804585444619	0.947368421052632	357.477715427789
up	TRINITY_DN496_c0_g1	831.148767041826	0.654273916689021	1448.43930673892	2279.58807378075	0.90266049739734	831.149024561483
down	TRINITY_DN1913_c0_g1	6353.17875457771	-1.04722977592898	12309.8913091807	5956.71255460296	0.967061885482938	-6353.17884088806
	TRINITY_DN1765_c0_g1	244.248987990115	0.22468474562095	1449.36070578901	1693.60969377913	0.6082995951417	244.249091333888
	TRINITY_DN839_c0_g1	264.714314553018	-0.533770749919584	855.979717532099	591.265402979081	0.835540775014459	-264.714852700954
	TRINITY_DN1875_c0_g1	353.829362646747	-0.790839846411151	838.473135580419	484.643772933673	0.881723539618276	-353.830246444062
	TRINITY_DN2380_c0_g1	508.502597331617	0.46695493853555	1330.50022832761	1839.00282565923	0.854771544245228	508.502811732556
	TRINITY_DN2318_c0_g1	2.88102512344686	0.257523175150248	14.742384801414	17.6234099248608	0.101185656448814	2.89251170225316
	TRINITY_DN1591_c0_g2	4292.99285829801	-0.28099120588044	24257.6727916766	19964.6799333786	0.75936957779063	-4292.99286749393
down	TRINITY_DN2332_c0_g1	834.284410969597	-1.3917669006751	1348.00681027929	513.722399309693	0.95320994794679	-834.285571852943
	TRINITY_DN2428_c0_g1	478.617193860638	0.38367443782457	1570.98538040068	2049.60257426131	0.815268941584731	478.617347643299
down	TRINITY_DN917_c0_g1	911.114319387082	-4.07958406067084	968.39040164288	57.2760822557977	0.978658183921342	-911.123452666155
	TRINITY_DN1591_c0_g1	152.214960474806	-0.0290185549111652	7643.92651953314	7491.71155905834	0.141093117408907	-152.214963240882
	TRINITY_DN1639_c0_g1	7.85336932615883	0.00601810063179893	1878.73266313019	1886.58603245635	0.077299016772701	7.85337163201816
	TRINITY_DN184_c5_g1	2891.7235223381	-0.136629260514008	32002.9532067195	29111.2296843814	0.462116830537883	-2891.72352556586
	TRINITY_DN574_c0_g1	475.722966747712	-0.536697393718673	1531.36522124688	1055.64225449916	0.866772700983227	-475.723269491138
	TRINITY_DN1010_c0_g1	748.219028964348	-0.436073854030217	2868.31524292511	2120.09621396076	0.857721226142279	-748.219156039698
	TRINITY_DN1698_c1_g1	3.00942616169137	-0.160620234996417	28.5633705527396	25.5539443910482	0.116483516483516	-3.01370945556514
	TRINITY_DN10_c0_g1	2004.95158299408	0.332189673416895	7743.43761694269	9748.38919993677	0.811625216888375	2004.95161051344
	TRINITY_DN359_c0_g1	7637.94426260764	0.286754018060712	34734.9013902315	42372.8456528391	0.775361480624638	7637.94426799049
up	TRINITY_DN2894_c0_g1	444.255413568457	2.75273102311308	77.3975202074233	521.65293377588	0.954251012145749	444.263941832968
	TRINITY_DN791_c0_g1	1462.75684833834	-0.389942649897719	6176.13783274236	4713.38098440403	0.847744360902256	-1462.75690031392
up	TRINITY_DN169_c0_g1	296.557681054109	1.35324379299827	190.729603368293	487.287284422402	0.913331405436669	296.560768580326
	TRINITY_DN2085_c0_g1	158.719767801391	0.0502500149356321	4477.99938342949	4636.71915123088	0.197744360902256	158.719775755863
down	TRINITY_DN2611_c0_g1	484.577649256845	-1.67793657265504	704.870273317605	220.29262406076	0.942625795257374	-484.580554325524
down	TRINITY_DN748_c0_g1	723.090504868935	-0.926584633434389	1525.83682694635	802.746322077411	0.912087912087912	-723.091098542012
up	TRINITY_DN660_c0_g1	879.549769651222	0.641427085698038	1570.98538040068	2450.5351500519	0.903123192596877	879.550003537163
up	TRINITY_DN555_c0_g2	886.663617000635	1.30796611473899	600.752180657619	1487.41579765825	0.952834008097166	886.664581726374
	TRINITY_DN555_c0_g1	18.5100897797609	0.140091748097425	181.515612867409	200.02570264717	0.277761711972238	18.5106199073044
	TRINITY_DN708_c0_g1	169.417825504335	0.121257485059167	1932.17380803532	2101.59163353965	0.381058415268942	169.417868898163
	TRINITY_DN944_c0_g1	3687.81857848031	0.42605503169399	10734.2989335295	14422.1175120099	0.874291497975708	3687.81860309146
	TRINITY_DN2201_c0_g1	43.9499665634276	-0.137970014421769	481.891703196219	437.941736632792	0.360555234239445	-43.9501831242064
down	TRINITY_DN3100_c0_g1	1599.45067982014	-0.682978979013141	4241.19982755678	2641.74914773664	0.916483516483516	-1599.45082563904
	TRINITY_DN528_c0_g1	9.69341843347888	0.0132642292659595	1049.47351805066	1059.16693648414	0.078716020821284	9.693427508693
	TRINITY_DN2259_c0_g1	43.8144044962232	-0.0790351920089527	821.887952678829	778.073548182605	0.253354540196645	-43.8144757805025
	TRINITY_DN469_c0_g1	221.813039382426	0.600839489754757	429.371957341182	651.184996723608	0.837680740312319	221.813853147548
down	TRINITY_DN2275_c0_g1	1104.72550222657	-1.75850125213077	1568.22118325041	463.49568102384	0.965268941584731	-1104.72690181619
	TRINITY_DN381_c0_g1	1634.24553891995	0.351642516608446	5920.91029586788	7555.15583478784	0.825534991324465	1634.24557675162
up	TRINITY_DN429_c0_g1	519.060669558311	1.28299386266637	362.109826684731	881.170496243041	0.936610757663389	519.062255182915
	TRINITY_DN1486_c0_g1	96.4245061078243	0.0749691109031544	1807.78493627339	1904.20944238121	0.247917871602082	96.4245352516953
	TRINITY_DN2385_c0_g1	561.630567284035	0.0355758337343355	22495.9578079076	23057.5883751917	0.173337189126663	561.63056841079
	TRINITY_DN491_c0_g1	179.268334583672	-0.194447819021693	1421.71873428636	1242.45039970269	0.53903990746096	-179.268440039951
	TRINITY_DN2165_c0_g1	43354.3575310575	-0.261584512266648	261440.530669225	218086.173138168	0.737507229612493	-43354.3575318466
down	TRINITY_DN1749_c0_g1	3568.81939483231	-0.598026727735692	10516.8487577087	6948.02936287638	0.914661654135338	-3568.81944493795
down	TRINITY_DN2273_c0_g1	1140.92623430352	-1.97673760041388	1529.5224231467	388.596188843181	0.966512434933488	-1140.92794672299
	TRINITY_DN215_c1_g1	130.833155753892	-0.78304585569024	312.354277979958	181.521122226067	0.802862926547137	-130.835499025816
up	TRINITY_DN2958_c0_g1	1015.82866795285	8.11176822937038	3.68559620035349	1019.5142641532	0.980769230769231	1015.86105517372
down	TRINITY_DN855_c0_g1	1084.31309735102	-1.55177172260204	1645.61870345783	561.305606106817	0.958993637941006	-1084.31420772875
up	TRINITY_DN249_c0_g1	40929.1124272694	0.557357582383505	86793.0263211745	127722.138748444	0.9106998264893	40929.1124310643
	TRINITY_DN249_c0_g2	62.5476744798389	0.824891615856666	81.0831164077768	143.630790887616	0.693204164256796	62.5531136636203
	TRINITY_DN346_c1_g1	1053.46776343818	-0.23189625609424	7094.77268568047	6041.30492224229	0.667322151532678	-1053.46778896145
	TRINITY_DN684_c0_g1	101.871877579972	0.039171483705436	3701.25998420499	3803.13186178497	0.168796992481203	101.871885111025
	TRINITY_DN1097_c0_g1	169.565905774907	8.40995013324744	0.5	170.065905774907	0.894216310005784	169.774331577269
down	TRINITY_DN794_c0_g1	838.404251537792	-3.92609369136168	897.442674786075	59.0384232482838	0.97674956622325	-838.413444076559
	TRINITY_DN2442_c0_g1	57.918641794769	-0.136767625840292	640.372339811419	582.45369801665	0.381983805668016	-57.9188032743619
	TRINITY_DN3058_c0_g1	501.383817717182	-0.738657362295883	1251.25991002001	749.876092302828	0.894216310005784	-501.384361825691
up	TRINITY_DN523_c0_g1	1665.92968836774	1.2026918358989	1279.82328057275	2945.75296894049	0.961827646038172	1665.93012249994
	TRINITY_DN2789_c0_g1	1.95962607335849	0.170060333899909	15.6637838515023	17.6234099248608	0.0741758241758242	1.96699132294795
	TRINITY_DN832_c0_g1	523.080210229295	0.475543187725974	1339.71421882849	1862.79442905779	0.85748987854251	523.080426392392
down	TRINITY_DN1404_c0_g1	337.312509440035	-7.58796687579413	339.074850432521	1.76234099248608	0.944505494505494	-337.397845674868
	TRINITY_DN1514_c0_g1	258.850867086359	-0.440352231003042	984.054185494382	725.203318408023	0.811943319838057	-258.851241645559
	TRINITY_DN722_c0_g1	990.495109281022	0.227791134725058	5790.99302980542	6781.48813908645	0.666425679583574	990.495135474387
	TRINITY_DN1371_c0_g1	5564.22562125358	0.367460667197279	19181.6854247397	24745.9110459933	0.845257374204743	5564.2256333871
	TRINITY_DN166_c0_g1	145.522075893152	0.194881365138467	1006.1677626965	1151.68983858965	0.528629265471371	145.522206384451
	TRINITY_DN2538_c0_g1	130.325060959571	2.02674296832108	42.3843563040652	172.709417263636	0.860121457489879	130.340819397361
up	TRINITY_DN1982_c0_g1	4136.50138448158	0.926162347604453	4595.01706279072	8731.5184472723	0.933371891266628	4136.50148816542
down	TRINITY_DN3136_c0_g1	904.513533215842	-1.94834153025199	1220.85374136709	316.340208151252	0.962261422787739	-904.515631598109
	TRINITY_DN2107_c4_g1	1.04208471162437	-0.479442419015958	3.68559620035349	2.64351148872912	0.080508964719491	-1.14708568962964
	TRINITY_DN745_c0_g1	208.198151411235	0.262353773685151	1043.94512375013	1252.14327516136	0.662926547137073	208.198316709233
	TRINITY_DN502_c0_g1	105.040080176654	-0.0309511618548868	4948.83429802465	4843.794217848	0.139994216310006	-105.040084736696
up	TRINITY_DN1872_c0_g1	664.580550806354	2.73970068779178	117.017679361223	781.598230167578	0.9679005205321	664.586197923141
up	TRINITY_DN853_c0_g1	550.723844775192	3.86633241782577	40.5415582038884	591.265402979081	0.963678426836322	550.73741631592
	TRINITY_DN1066_c0_g1	147.421064902453	0.0604505658932645	3445.11104828043	3592.53211318288	0.224349334875651	147.421077296444
	TRINITY_DN2190_c0_g1	599.745957955511	-0.150686698642062	6047.14196572999	5447.39600777448	0.479843840370156	-599.745976885593
	TRINITY_DN274_c0_g1	424.034761669232	0.20475120019182	2780.78233316671	3204.81709483594	0.587449392712551	424.03481110274
	TRINITY_DN1397_c0_g1	556.739993597492	-0.124433559542371	6737.26985424618	6180.52986064869	0.398438403701562	-556.740007503185
	TRINITY_DN76_c0_g1	78.1961185614709	-0.00972452380004879	11640.0341997664	11561.8380812049	0.0839502602660497	-78.1961191661452
up	TRINITY_DN2517_c0_g1	839.545516078186	0.956289831188385	892.835679535634	1732.38119561382	0.916628108733372	839.546060712114
	TRINITY_DN2163_c0_g1	16.830411913017	-0.729985880666555	42.3843563040652	25.5539443910482	0.373076923076923	-16.8462353227003
down	TRINITY_DN1540_c0_g1	1152.99425748231	-0.746112580487557	2855.41565622387	1702.42139874156	0.916743782533256	-1152.99449889025
	TRINITY_DN663_c0_g1	450.124936114465	-0.510584131660497	1510.17304309484	1060.04810698038	0.860092539039907	-450.125225696368
	TRINITY_DN223_c0_g1	70.1618671280339	0.0311303538527327	3216.60408385851	3286.76595098654	0.138461538461538	70.1618740341991
	TRINITY_DN2927_c0_g1	2.1646265309394	-0.386333014624476	9.21399050088373	7.04936396994433	0.104077501445922	-2.19883178452459
	TRINITY_DN2018_c0_g1	110.825796782591	-0.161761295228782	1044.86652280022	934.040726017624	0.456795835743204	-110.825914835894
down	TRINITY_DN3115_c0_g1	635.577980874865	-1.71482048194689	914.027857687666	278.449876812801	0.951301330248699	-635.580294205426
	TRINITY_DN3005_c0_g1	167.130873014501	0.697055236349841	269.048522625805	436.179395640305	0.822903412377097	167.132326617539
	TRINITY_DN2817_c0_g1	7.45164950839765	-2.38633301462448	9.21399050088373	1.76234099248608	0.280798149219202	-7.82442749680062
up	TRINITY_DN494_c0_g1	2962.37339126618	0.832015277945191	3797.08548541419	6759.45887668037	0.929728166570272	2962.37350810652
up	TRINITY_DN2128_c0_g1	489.031988643419	1.38582861204209	303.140287479075	792.172276122494	0.936784268363216	489.03395223387
down	TRINITY_DN1345_c0_g1	1386.08452804974	-0.610671191938944	4016.37845933522	2630.29393128548	0.908502024291498	-1386.0846625723
down	TRINITY_DN333_c0_g1	3333.68845261725	-1.92455364113076	4525.91213403409	1192.22368141684	0.976865240023135	-3333.68900814403
	TRINITY_DN576_c0_g1	318.184646548788	0.251153650274521	1673.26067496049	1991.44532150927	0.67032967032967	318.184745670708
up	TRINITY_DN1235_c0_g1	861.304751672407	1.01950977322593	838.473135580419	1699.77788725283	0.948582995951417	861.305355059194
	TRINITY_DN2238_c0_g1	94.0593252742369	-0.0456144415505285	3022.18888428986	2928.12955901563	0.194621168305379	-94.0593363346881
down	TRINITY_DN443_c0_g1	2161.91797035051	-0.600866306275621	6346.59665700871	4184.6786866582	0.912001156737999	-2161.91805385051
down	TRINITY_DN1125_c0_g1	5159.83139990017	-1.34491456086268	8510.04162661621	3350.21022671604	0.971197223828803	-5159.83157517675
	TRINITY_DN2348_c0_g1	3.28331066190017	0.672560674429092	5.52839430053024	8.81170496243041	0.138259109311741	3.35148724648265
	TRINITY_DN2979_c0_g1	5.7295370697569	-1.20190844348705	10.1353895509721	4.40585248121521	0.219433198380567	-5.85424452344142
up	TRINITY_DN802_c0_g1	3660.56902798607	1.00233663113914	3648.74023834996	7309.30926633603	0.964748409485252	3660.56916521592
	TRINITY_DN2738_c0_g1	268.869983011899	-0.299197030991566	1435.53972003769	1166.66973702579	0.724407171775593	-268.870149484248
down	TRINITY_DN1176_c0_g1	745.544644595841	-1.33913165014387	1232.83192901824	487.287284422402	0.949797570850202	-745.54584725496
	TRINITY_DN187_c0_g1	827.37144481171	0.0351942338556505	33503.9122593134	34331.2837041251	0.173626373626374	827.371445560246
	TRINITY_DN3079_c0_g1	1.04208471162437	-0.479442419015958	3.68559620035349	2.64351148872912	0.080508964719491	-1.14708568962964
	TRINITY_DN134_c0_g1	1403.3172482471	-0.322029662057696	7014.61096832278	5611.29372007569	0.799450549450549	-1403.31728519637
up	TRINITY_DN1762_c0_g1	421.756633251603	1.50502370234096	229.428363472005	651.184996723608	0.931636784268363	421.759318555111
	TRINITY_DN2758_c0_g1	1.64165533095009	0.672560674429092	2.76419715026512	4.40585248121521	0.08475997686524	1.77408288600768
down	TRINITY_DN1840_c0_g1	1005.38193708656	-0.916260799753649	2138.56719525511	1133.18525816855	0.919895893580104	-1005.38235460634
down	TRINITY_DN1936_c0_g1	1479.7035111309	-1.06722543879949	2830.53788187148	1350.83437074058	0.958444187391556	-1479.70389599516
	TRINITY_DN2584_c0_g1	2.44236871950247	0.613666985375524	4.60699525044186	7.04936396994433	0.113475997686524	2.51828356841401
	TRINITY_DN2810_c0_g1	0.519113511635057	0.0875981737079359	8.29259145079536	8.81170496243041	0.0484094852515905	0.526452541069987
	TRINITY_DN3117_c0_g1	0.961627603933705	-1.06440491973711	1.84279810017675	0.881170496243041	0.0675534991324465	-1.43446348221481
	TRINITY_DN94_c0_g1	3596.41131874284	-0.23918017641334	23540.8243307078	19944.413011965	0.695575477154424	-3596.41132669621
	TRINITY_DN1435_c0_g1	696.660322246665	0.426354314199655	2026.15651114433	2722.816833391	0.85213996529786	696.660452710521
	TRINITY_DN1893_c0_g1	62.0307669862554	-0.774898302542129	149.266646114316	87.2358791280611	0.691093117408907	-62.0356068744587
down	TRINITY_DN1392_c0_g1	1863.5769968189	-0.645768393186858	5164.44167574533	3300.86467892643	0.915818392134182	-1863.57710870502
	TRINITY_DN2627_c0_g1	119.29251581119	0.279766248822085	557.446425303466	676.738941114656	0.641295546558704	119.292843866332
	TRINITY_DN2479_c0_g1	7.009135416099	3.1055200817052	0.921399050088373	7.93053446618737	0.285887796414112	7.66630512431429
up	TRINITY_DN2918_c1_g1	2293.04201341773	0.679870762661351	3809.06367306533	6102.10568648306	0.919924812030075	2293.04211420616
down	TRINITY_DN2569_c0_g1	834.42768841351	-2.29187725843792	1048.55211900057	214.124430587059	0.969144013880856	-834.430835895031
	TRINITY_DN1109_c0_g1	458.630254772493	-0.234492983631241	3057.20204819322	2598.57179342073	0.649826489300174	-458.630314719428
	TRINITY_DN1450_c0_g1	152.249622805277	-0.580217698864722	459.778125994098	307.528503188821	0.804829381145171	-152.250728395391
	TRINITY_DN3020_c0_g1	46.8056395386974	-0.687550614346158	123.467472711842	76.6618331731446	0.621283979178716	-46.8106891476056
	TRINITY_DN389_c0_g1	308.496737473966	0.46788635893939	805.302769777238	1113.7995072512	0.833024869866975	308.497092287312
	TRINITY_DN1378_c0_g1	96.0657638367653	0.174683790471647	746.333230571582	842.398994408347	0.469462116830538	96.0659226571411
	TRINITY_DN2906_c0_g1	484.893956956007	0.877083612708676	579.560002505587	1064.45395946159	0.898235974551764	484.894750196492
	TRINITY_DN571_c0_g1	373.824039857487	0.551690198238938	802.538572626973	1176.36261248446	0.858415268941585	373.824446949965
	TRINITY_DN1714_c0_g1	3695.36522324024	-0.365719735825037	16503.1783861328	12807.8131628926	0.843609022556391	-3695.36524133736
	TRINITY_DN942_c0_g1	70.6936737731726	0.116167325904707	843.080130830861	913.773804604034	0.35320994794679	70.6937692190433
	TRINITY_DN1123_c0_g1	1112.29447719118	0.270993080517028	5382.81325061628	6495.10772780746	0.734673221515327	1112.29451020279
up	TRINITY_DN3026_c0_g1	1271.50477125309	1.20899183766069	969.311800692968	2240.81657194605	0.958039329091961	1271.50534602912
	TRINITY_DN1604_c0_g1	91.1567829450809	0.476163461625589	233.113959672358	324.270742617439	0.720069404279931	91.1580265722047
up	TRINITY_DN630_c0_g1	891.156533270751	0.708230700963912	1406.05495043486	2297.21148370561	0.908502024291498	891.156814697542
up	TRINITY_DN1013_c0_g1	2377.26077375327	1.82862499076151	931.534439639345	3308.79521339262	0.975187969924812	2377.26147705619
up	TRINITY_DN244_c0_g1	4453.45990871912	1.1957373467234	3450.63944258096	7904.09935130008	0.967495662232504	4453.46006924463
up	TRINITY_DN27_c0_g1	431.349763160814	1.19962823659755	332.625057081903	763.974820242717	0.928542510121457	431.351431302594
up	TRINITY_DN1046_c0_g1	1751.35472822501	1.00257077518138	1745.12980086738	3496.48452909239	0.960323886639676	1751.35501518803
	TRINITY_DN2848_c0_g1	1.2795983463421	0.157987501599334	11.0567886010605	12.3363869474026	0.0735974551764026	1.28931453828111
up	TRINITY_DN850_c0_g1	316.173230229465	1.1923117623402	246.013546373596	562.18677660306	0.914256795835743	316.175478367746
up	TRINITY_DN1099_c0_g1	560.713196516451	1.31492048282233	376.852211486145	937.565408002596	0.93903990746096	560.714738314923
up	TRINITY_DN1282_c0_g1	762.552487427267	1.0228462740338	738.962038170875	1501.51452559814	0.94545980335454	762.553173422033
	TRINITY_DN1325_c0_g1	572.225746691063	-0.383758103812078	2450.00007418498	1877.77432749392	0.820965876229034	-572.225875373027
down	TRINITY_DN2421_c0_g1	1093.03664120199	-0.633254956346074	3076.55142824508	1983.51478704309	0.906535569693464	-1093.03682464132
	TRINITY_DN2815_c0_g1	216.165068115857	-1.08070673206621	410.022577289326	193.857509173469	0.886379410063621	-216.167769569318
	TRINITY_DN2589_c0_g1	1.92325520786741	-1.06440491973711	3.68559620035349	1.76234099248608	0.1106998264893	-2.19815113851384
down	TRINITY_DN46_c0_g1	703.549349094864	-1.07335652058164	1340.63561787858	637.086268783719	0.94331983805668	-703.550167867244
	TRINITY_DN3025_c0_g1	458.120508307869	-0.247664886615229	2904.24980587855	2446.12929757068	0.68342972816657	-458.120575253018
	TRINITY_DN2316_c0_g1	1.26234099248608	1.81749309597936	0.5	1.76234099248608	0.1106998264893	2.21286825980296
	TRINITY_DN2426_c0_g1	352.340340433777	0.403186885222328	1092.77927340481	1445.11961383859	0.811798727588201	352.340571119272
up	TRINITY_DN2472_c0_g1	353.379676152545	1.23293118696786	261.677330225098	615.057006377643	0.920936957779063	353.381826976133
	TRINITY_DN2536_c0_g1	50.1065755991228	0.0671142190658629	1052.23771520092	1102.34429080004	0.236292654713707	50.1066205464808
	TRINITY_DN1781_c0_g1	76.7709343966744	0.0705711621472831	1531.36522124688	1608.13615564355	0.24465008675535	76.7709668326993
down	TRINITY_DN995_c0_g1	444.911752190543	-1.07703252806486	845.844327981126	400.932575790584	0.928021978021978	-444.913055816892
	TRINITY_DN1561_c0_g1	19.2220877091087	-0.0340648909362097	823.730750779005	804.508663069897	0.128687102371313	-19.2221178935481
	TRINITY_DN2252_c0_g1	2.00371231555807	-0.64936742045827	5.52839430053024	3.52468198497217	0.113475997686524	-2.10630982770145
up	TRINITY_DN885_c0_g1	7563.98070762092	1.00541095301749	7507.55946012006	15071.540167741	0.967495662232504	7563.98077444097
	TRINITY_DN1719_c0_g1	379.235606184836	0.571928311322601	779.503596374764	1158.7392025596	0.861075766338924	379.236037449466
	TRINITY_DN2142_c0_g1	4.50559803067715	-0.0644049197371141	103.196693609898	98.6910955792206	0.11524002313476	-4.50605832271711
up	TRINITY_DN133_c0_g2	1668.23151726324	0.592371831018234	3285.70901261514	4953.94052987838	0.90908039329092	1668.23162243581
up	TRINITY_DN1451_c0_g1	460.939787671761	1.14297493074431	381.459206736586	842.398994408347	0.930682475419317	460.941204765402
	TRINITY_DN133_c0_g1	776.014799145194	-0.127475509453349	9176.21313983011	8400.19834068491	0.429323308270677	-776.014809615359
down	TRINITY_DN1824_c0_g1	512.901300156815	-5.31486125949144	526.118857600461	13.2175574436456	0.96150954308849	-512.928836635999
	TRINITY_DN2037_c0_g1	112.526414761409	-0.244977165378935	720.534057169108	608.007642407699	0.591382301908618	-112.526681426532
	TRINITY_DN1440_c1_g1	415.023045378959	-0.764515293043791	1008.93195984677	593.90891446781	0.887912087912088	-415.023749536407
up	TRINITY_DN1061_c0_g1	562.140484342809	1.7272513159625	243.24934922333	805.38983356614	0.947513013302487	562.143137941109
down	TRINITY_DN2751_c0_g1	3799.84913958965	-2.20811690136577	4849.32320061511	1049.47406102546	0.986176980913823	-3799.8497811651
	TRINITY_DN2198_c0_g1	115.188671717104	-0.091653449194209	1871.36147072949	1756.17279901238	0.300144592249855	-115.188708180557
	TRINITY_DN1670_c0_g1	614.77046286276	-0.507729346343656	2072.22646364875	1457.45600078599	0.870676691729323	-614.770672525603
	TRINITY_DN1107_c0_g1	599.105027340956	-0.444742403989725	2258.3490717666	1659.24404442565	0.850549450549451	-599.105192417002
	TRINITY_DN2203_c0_g1	14.3919008818688	-0.347338883008613	67.2621306564512	52.8702297745825	0.311740890688259	-14.3960916672958
	TRINITY_DN2311_c0_g1	42.0950410504393	3.34158743993872	4.60699525044186	46.7020363008812	0.669751301330249	42.227463665924
	TRINITY_DN996_c0_g1	303.227916988669	-0.353593937582244	1394.9981618338	1091.77024484513	0.776026604973973	-303.228123151464
	TRINITY_DN1713_c0_g1	610.673214076942	-0.463961432226949	2220.57171071298	1609.89849663604	0.857547715442452	-610.6733903252
	TRINITY_DN3072_c0_g1	213.864325169964	-1.62030495485581	316.9612732304	103.096948060436	0.89626951995373	-213.870463057784
	TRINITY_DN520_c0_g1	33.874094008072	-0.0877500090703344	574.031608205056	540.157514196984	0.260641989589358	-33.8742076650036
	TRINITY_DN1545_c0_g1	239.395677778636	-0.705178283426776	619.180161659387	379.784483880751	0.85294968189705	-239.396716384131
up	TRINITY_DN92_c0_g1	572.690829819852	0.787519216653476	788.717586875647	1361.4084166955	0.900231347599769	572.691371286723
up	TRINITY_DN2922_c0_g1	1107.95589120112	1.23333057720168	820.045154578652	1928.00104577977	0.956564488143436	1107.95657764715
up	TRINITY_DN2364_c0_g1	228.412728231112	2.34024809739392	56.2053420553908	284.618070286502	0.912897628687102	228.424716655481
up	TRINITY_DN1230_c0_g1	299.676219812273	1.23929941653134	220.214372971121	519.890592783394	0.91203007518797	299.67878233872
down	TRINITY_DN448_c0_g1	3596.41117089458	-2.4711851902663	4387.70227652083	791.291105626251	0.987478311162522	-3596.41201990144
down	TRINITY_DN1391_c0_g1	946.317607342353	-1.69067439461518	1371.0417865315	424.724179189146	0.96229034123771	-946.319117605718
up	TRINITY_DN2367_c0_g1	742.022157255977	5.36688373455448	18.4279810017675	760.450138257745	0.973481781376518	742.041565749409
	TRINITY_DN619_c0_g1	37.7558665938005	0.179106927831861	285.633705527396	323.389572121196	0.399248120300752	37.7562914166694
up	TRINITY_DN1268_c0_g1	1708.58682047651	0.85298532223551	2119.21781520326	3827.80463567977	0.926691729323308	1708.58703339631
	TRINITY_DN1985_c0_g1	435.271764300388	0.449275358098406	1191.36897176427	1626.64073606465	0.843088490456911	435.271996165064
down	TRINITY_DN2034_c0_g1	339.889342904188	-1.14598465906308	620.101560709475	280.212217805287	0.917553499132447	-339.891274822817
	TRINITY_DN1439_c0_g1	107.805906251335	-0.0889398765938761	1803.17794102295	1695.37203477161	0.298872180451128	-107.805942939029
	TRINITY_DN1158_c0_g1	276.429093446467	-0.275820940244112	1588.49196235236	1312.06286890589	0.703007518796993	-276.429231053495
down	TRINITY_DN118_c0_g1	606.320803511995	-9.42853957474517	607.201974008238	0.881170496243041	0.966975130133025	-606.394107928123
up	TRINITY_DN509_c0_g1	475.938974549664	1.43250140431885	280.105311226865	756.044285776529	0.936148062463852	475.941130346663
	TRINITY_DN1987_c0_g1	419.822902301226	0.542554683256573	919.556251988196	1339.37915428942	0.861683053788317	419.823252884127
	TRINITY_DN182_c0_g1	21.6236735270172	-0.0813580530183113	394.358793437824	372.735119910806	0.222382880277617	-21.6238265793965
	TRINITY_DN2313_c0_g1	51.7427329443592	-0.130147882772147	599.830781607531	548.088048663172	0.356015037593985	-51.7428966238136
	TRINITY_DN290_c0_g1	358.958786122373	-0.301294560717829	1904.53183653267	1545.57305041029	0.73984962406015	-358.958912569196
	TRINITY_DN3074_c0_g1	48.0058780999029	0.12856272836669	515.0620689994	563.067947099303	0.352168883747831	48.006050249087
	TRINITY_DN998_c0_g1	861.610074773086	-0.564699844940377	2660.07905760513	1798.46898283205	0.888027761711972	-861.610259825403
	TRINITY_DN2196_c0_g1	648.885339727326	0.374091552365719	2192.00834016024	2840.89367988757	0.819028340080972	648.885447561845
	TRINITY_DN2694_c0_g1	61.471424920775	-0.718908353711347	156.637838515023	95.1664135942485	0.684123770965876	-61.4756285938705
down	TRINITY_DN558_c0_g1	3252.43286030198	-1.17015021747751	5853.64816521143	2601.21530490946	0.966107576633892	-3252.43307079848
up	TRINITY_DN2644_c0_g1	311.361234521442	1.09097177313604	275.498315976424	586.859550497865	0.911943319838057	311.363145831561
	TRINITY_DN2474_c0_g1	7.8941636006963	-0.756282624374782	19.3493800518558	11.4552164511595	0.228050896471949	-7.93030783529174
	TRINITY_DN2920_c0_g1	75.7872807310561	-0.174239471343097	666.171513213894	590.384232482838	0.453152111046848	-75.7874810242515
	TRINITY_DN1217_c0_g1	647.113665806658	-0.455714254861201	2389.18773687915	1742.07407107249	0.859282822440717	-647.113826269547
	TRINITY_DN1217_c0_g2	48.1712043513872	0.779193522920319	67.2621306564512	115.433335007838	0.637044534412955	48.1775058633099
	TRINITY_DN2973_c0_g1	2.80442570411045	-2.06440491973711	3.68559620035349	0.881170496243041	0.154337767495662	-3.48232267351982
	TRINITY_DN2695_c0_g1	555.566713362993	-0.603857843936786	1624.4265253058	1068.85981194281	0.885309427414691	-555.567041536171
	TRINITY_DN2475_c0_g1	3.04579702718244	-0.578978092566872	9.21399050088373	6.16819347370129	0.138259109311741	-3.10033791101321
down	TRINITY_DN249_c7_g1	190.813918164338	-3.27229777137845	212.843180570414	22.029262406076	0.904308849045691	-190.841974675204
up	TRINITY_DN2863_c0_g1	815.722508197984	7.21481872419601	5.52839430053024	821.250902498515	0.976026604973973	815.754414018112
up	TRINITY_DN2585_c0_g1	549.961153922434	1.63996477915313	259.834532124921	809.795686047355	0.946443030653557	549.963599075586
	TRINITY_DN2365_c0_g1	15.8456381789577	0.257523175150248	81.0831164077768	96.9287545867345	0.309311740890688	15.8477306730075
up	TRINITY_DN727_c0_g1	961.084224223503	1.392163802061	591.538190156735	1552.62241438024	0.956362058993638	961.085232521728
up	TRINITY_DN837_c0_g2	1502.52297706419	0.730893984745419	2277.69845181846	3780.22142888265	0.917842683632157	1502.52315483384
	TRINITY_DN837_c0_g1	1914.24791498618	-0.328798595525082	9392.74191660087	7478.49400161469	0.81122035858878	-1914.24794322404
down	TRINITY_DN1877_c0_g1	563.737510456754	-1.83982935290328	782.267793525029	218.530283068274	0.948207056101793	-563.740512707777
	TRINITY_DN527_c0_g1	207.610730950608	-0.130884615292564	2393.79473212959	2186.18400117899	0.411336032388664	-207.610772207581
	TRINITY_DN409_c0_g1	4667.56159415556	-0.0573518406571236	119762.527131437	115094.965537281	0.232677848467322	-4667.56159450791
down	TRINITY_DN527_c0_g2	3588.45148345658	-0.545915811345318	11390.3350571925	7801.88357373589	0.90266049739734	-3588.45152498202
	TRINITY_DN2060_c0_g1	194.937062073139	0.382915861435267	641.293738861508	836.230800934646	0.762984384037016	194.937438154562
	TRINITY_DN2708_c0_g1	174.160394194925	0.286026692123019	794.245981176178	968.406375371102	0.684326200115674	174.160629068111
down	TRINITY_DN249_c4_g1	8390.9332166423	-1.17203199148212	15086.0666470969	6695.13343045463	0.969722382880278	-8390.93329849607
	TRINITY_DN2378_c0_g1	126.95413216102	-0.662932148040073	344.603244733051	217.649112572031	0.791093117408907	-126.955863006758
	TRINITY_DN2496_c0_g1	367.742378570826	-0.741605369045007	914.949256737754	547.206878166929	0.881578947368421	-367.743126346981
	TRINITY_DN3114_c0_g1	2.08416942324874	-0.479442419015958	7.37119240070698	5.28702297745825	0.107345286292655	-2.13860403486874
	TRINITY_DN1126_c0_g1	99.1578644971423	-0.153989933475801	979.447190243941	880.289325746798	0.434065934065934	-99.1579840685219
	TRINITY_DN1418_c0_g1	397.841583825704	0.539108563436149	878.09329473422	1275.93487855992	0.85936957779063	397.841949094095
	TRINITY_DN2800_c0_g1	77.6217977338322	0.0856075989193993	1269.68789102178	1347.30968875561	0.292018507807981	77.6218449413111
up	TRINITY_DN1405_c0_g1	1321.95798445634	1.64555323952591	621.022959759563	1942.98094421591	0.968131868131868	1321.9590086358
	TRINITY_DN184_c0_g1	46512.9895172385	-0.147696879970253	477989.578219095	431476.588701856	0.492278773857721	-46512.989517473
down	TRINITY_DN2191_c0_g1	591.810422986641	-2.18104983858938	759.232817272819	167.422394286178	0.958733371891267	-591.814441978249
	TRINITY_DN222_c0_g1	461.624250180767	-0.240648060994381	3004.68230233818	2543.05805215742	0.667611336032389	-461.62431290655
down	TRINITY_DN2657_c0_g1	294.382590153604	-1.00451505064649	586.931194906294	292.54860475269	0.90775014459225	-294.384303990603
	TRINITY_DN1257_c0_g1	517.880285159568	-0.3726663464817	2274.93425466819	1757.05396950862	0.811914401388086	-517.880419244792
up	TRINITY_DN658_c0_g1	725.045707533247	1.47524516495269	407.258380139061	1132.30408767231	0.949826489300174	725.047208366934
	TRINITY_DN594_c0_g1	392.679647172942	0.270447274372995	1904.53183653267	2297.21148370561	0.706853672643146	392.67974030448
	TRINITY_DN248_c0_g1	1408.88192242957	0.372273755544376	4785.74666615901	6194.62858858858	0.836379410063621	1408.88197161316
	TRINITY_DN801_c0_g1	135.460548141603	-0.163265753465532	1266.00229482142	1130.54174667982	0.465905147484095	-135.460646530753
	TRINITY_DN2775_c0_g1	14.0320612882556	-0.01158574509323	1754.34379136826	1740.31173008001	0.0806535569693464	-14.0320660712117
up	TRINITY_DN2839_c0_g1	2549.72440765774	1.5089618450886	1381.17717608247	3930.90158374021	0.969144013880856	2549.72485416985
	TRINITY_DN1062_c0_g1	4128.63348838452	0.195372924698519	28469.3878496306	32598.0213380151	0.609311740890688	4128.63349300718
	TRINITY_DN819_c0_g1	710.917860740376	-0.0962505533570585	11015.3256438065	10304.4077830661	0.34358010410642	-710.917867256015
	TRINITY_DN2526_c0_g1	33.661921148588	0.0871065413839115	540.861242401875	574.523163550463	0.260641989589358	33.6620338506649
	TRINITY_DN1667_c0_g1	177.617855180515	-0.580395278379151	536.254247151433	358.636391970918	0.81871023713129	-177.618803446048
down	TRINITY_DN2124_c0_g1	463.994408771149	-3.31104488732024	515.983468049489	51.9890592783394	0.957692307692308	-464.006222360363
	TRINITY_DN937_c0_g2	2455.20215978099	0.442720710159843	6835.85955260564	9291.06171238663	0.875853094274147	2455.20219969657
	TRINITY_DN937_c0_g1	1162.41821482463	-0.533999061035888	3757.46532626039	2595.04711143576	0.889184499710815	-1162.41833748056
down	TRINITY_DN1659_c0_g1	553.881514764648	-7.71784715834104	556.525026253377	2.64351148872912	0.96390977443609	-553.935282828907
up	TRINITY_DN1070_c0_g1	2992.15631156779	1.6788069622691	1359.06359888035	4351.21991044814	0.97567958357432	2992.15678253125
	TRINITY_DN3101_c0_g1	91.3033751025425	-0.2687634182433	537.175646201521	445.872271098979	0.605147484094853	-91.3037706718105
down	TRINITY_DN2470_c0_g1	1163.55120964057	-2.14723135086673	1502.80185069414	339.250641053571	0.975332562174667	-1163.55319090212
	TRINITY_DN214_c0_g1	108.371289277334	0.162578752530457	908.499463387136	1016.87075266447	0.455899363794101	108.371411227696
up	TRINITY_DN2183_c0_g1	2310.83352133282	1.51627022258094	1242.04591951913	3552.87944085194	0.968623481781376	2310.83401878863
up	TRINITY_DN1121_c0_g1	348.456916177746	3.59967629810164	31.3275677030047	379.784483880751	0.945748987854251	348.4755086108
up	TRINITY_DN522_c0_g1	833.240108866977	1.75426531554832	351.05303808367	1184.29314695065	0.959658762290341	833.241955539596
up	TRINITY_DN463_c0_g1	754.447259662584	0.795496780560083	1025.51714274836	1779.96440241094	0.909224985540775	754.447679052372
down	TRINITY_DN886_c0_g1	3707.41551866402	-1.49801297917176	5739.39468300048	2031.97916433645	0.970792365529208	-3707.41582130649
	TRINITY_DN2545_c1_g1	0.0804571076906633	-0.0644049197371139	1.84279810017675	1.76234099248608	0.0484094852515905	-0.103059884845128
up	TRINITY_DN653_c0_g1	2042.29307075545	0.582803832596687	4102.98997004353	6145.28304079897	0.910670908039329	2042.29315391205
	TRINITY_DN1780_c0_g1	752.213737716073	0.386415341402196	2449.0786751349	3201.29241285097	0.834962406015038	752.213836967655
	TRINITY_DN1793_c0_g1	235.256537395726	0.551808514968482	504.926679448428	740.183216844155	0.830653556969346	235.25718454505
	TRINITY_DN1485_c0_g1	984.384860743238	-0.329092844423422	4826.2882243629	3841.90336361966	0.801561596298438	-984.384915753276
up	TRINITY_DN1823_c0_g1	1452.58668272746	1.03583542936564	1383.01997418265	2835.60665691011	0.958068247541932	1452.58705205306
down	TRINITY_DN227_c0_g2	13385.7493856705	-0.78737643547617	31825.1231900524	18439.3738043819	0.933371891266628	-13385.749408828
	TRINITY_DN806_c0_g1	907.317370453374	0.322726224295152	3619.25546874713	4526.5728392005	0.7917004048583	907.317427849064
	TRINITY_DN1798_c0_g1	420.00146466102	-0.965899374784689	860.58671278254	440.585248121521	0.894100636205899	-420.002575324252
up	TRINITY_DN1139_c0_g1	1235.04228208874	1.99951491282473	411.865375389503	1646.90765747824	0.976489300173511	1235.04390067999
	TRINITY_DN1810_c0_g1	73.5196053100492	-0.115278968029145	957.33361304182	883.81400773177	0.355407750144592	-73.5196956888825
	TRINITY_DN2716_c0_g1	3.00556847333711	-0.64936742045827	8.29259145079536	5.28702297745825	0.138259109311741	-3.07491786795527
down	TRINITY_DN3076_c0_g1	1382.50141501876	-2.06880561976616	1815.15612867409	432.654713655333	0.978253325621747	-1382.50296292108
	TRINITY_DN2247_c0_g1	393.218117364008	-0.0830598984905798	7028.43195407411	6635.2138367101	0.287854251012146	-393.218126136425
	TRINITY_DN2593_c0_g1	385.498578824147	0.32150380105207	1544.26480794811	1929.76338677226	0.764141122035859	385.498712890369
	TRINITY_DN2623_c0_g1	125.746166850163	0.306766694170097	530.725852850903	656.472019701066	0.674002313475998	125.746541039162
	TRINITY_DN7_c3_g1	2.80442570411045	-2.06440491973711	3.68559620035349	0.881170496243041	0.154337767495662	-3.48232267351982
	TRINITY_DN2686_c0_g1	116.068756263736	-0.0428047977994034	3970.3085068308	3854.23975056706	0.169664545980335	-116.06876415669
	TRINITY_DN2741_c0_g1	460.87641298779	0.936913211958865	504.00528039834	964.88169338613	0.897628687102371	460.877365309752
	TRINITY_DN2928_c0_g1	1.28345603469636	-0.216408013182164	9.21399050088373	7.93053446618737	0.0757374204742626	-1.30157282591792
	TRINITY_DN1041_c0_g1	68.9159134002128	-0.193461020534987	549.15383385267	480.237920452458	0.47593984962406	-68.9161849419431
	TRINITY_DN442_c0_g1	133.709780214179	-0.153245992491792	1326.81463212726	1193.10485191308	0.445951417004049	-133.709868032462
	TRINITY_DN2587_c1_g1	102.696693609898	-7.68925293777408	103.196693609898	0.5	0.839733950260266	-102.984151640659
	TRINITY_DN387_c0_g1	396.435744967395	0.0843832192727376	6581.55341478125	6977.98915974864	0.287912087912088	396.435753948078
	TRINITY_DN1726_c0_g1	484.142284820563	0.502521259644328	1161.88420216144	1646.026486982	0.860034702139965	484.14254561946
	TRINITY_DN2250_c0_g1	204455.745323114	-0.261153283546604	1234789.90199968	1030334.15667657	0.737536148062464	-204455.74532328
	TRINITY_DN219_c0_g1	246.525510229214	-0.180675742458369	2094.34004085087	1847.81453062166	0.530537883169462	-246.525576436804
up	TRINITY_DN1756_c0_g1	1191.86161305928	0.851548759330991	1481.6096725421	2673.47128560139	0.921515326778485	1191.86191726205
	TRINITY_DN1638_c0_g1	374.69420300936	-0.64936742045827	1033.80973419915	659.115531189795	0.875477154424523	-374.694765705188
	TRINITY_DN2872_c0_g1	441.908944083006	-0.510235572561561	1483.45247064228	1041.54352655927	0.859340659340659	-441.909238646237
	TRINITY_DN307_c0_g1	218.806384959478	-0.203749994695302	1661.28248730934	1442.47610234986	0.566743782533256	-218.806479824286
down	TRINITY_DN2188_c0_g1	28182.1426282636	-0.651090164413737	77593.7782050922	49411.6355768285	0.925968768074031	-28182.1426357847
up	TRINITY_DN897_c1_g1	1335.14852670856	0.675411147158593	2236.23549456448	3571.38402127305	0.913967611336032	1335.14869754356
	TRINITY_DN530_c0_g1	343.897310510109	0.865602915496058	418.315168740121	762.212479250231	0.883776749566223	343.898399886498
down	TRINITY_DN2902_c0_g1	360.294032403034	-1.82360046128679	502.162482298163	141.86844989513	0.931174089068826	-360.298647380032
down	TRINITY_DN2960_c0_g1	871.239564174845	-2.46329499643936	1064.21590285207	192.976338677226	0.971717755928282	-871.243046460523
up	TRINITY_DN2690_c0_g1	1124.78520579159	3.070114745574	152.030843264582	1276.81604905617	0.981954887218045	1124.78939574134
	TRINITY_DN2619_c0_g1	0.84094194239771	0.935595080262886	0.921399050088373	1.76234099248608	0.0484094852515905	1.25798310986108
	TRINITY_DN2289_c0_g1	199.201300153687	-0.347887087347721	929.691641539168	730.490341385481	0.746732215153268	-199.201603930151
	TRINITY_DN3055_c0_g1	405.059577387738	0.571201977364853	833.866140329978	1238.92571771772	0.863996529786003	405.059980132859
	TRINITY_DN2847_c0_g1	166.228208058435	0.356789580331783	592.459589206824	758.687797265259	0.737998843262001	166.228590961732
	TRINITY_DN1447_c0_g1	620.415707882359	-0.190853254978053	5006.88243818022	4386.46673029786	0.573568536726431	-620.415737237648
up	TRINITY_DN468_c0_g1	1129.47595011738	0.640124258835391	2022.47091494398	3151.94686506136	0.907865818392134	1129.47613151081
down	TRINITY_DN1037_c0_g1	2370.80055015192	-1.16933335222618	4268.84179905943	1898.04124890751	0.964690572585309	-2370.80083852295
	TRINITY_DN1696_c0_g1	66.6239717806397	0.058773478424684	1602.31294810368	1668.93691988432	0.216338924233661	66.6239977046503
down	TRINITY_DN661_c0_g1	1753.23229101215	-0.748256712981385	4332.41833351553	2579.18604250338	0.922961249277039	-1753.23245068525
up	TRINITY_DN1320_c0_g1	273.544024331586	9.09826386610996	0.5	274.044024331586	0.931463273568537	273.695289789387
	TRINITY_DN1265_c0_g1	74.6796153174093	-0.386333014624476	317.882672280489	243.203056963079	0.658328513591671	-74.680614600808
down	TRINITY_DN2031_c0_g1	3337.43690327266	-0.703475315310929	8648.25148412947	5310.81458085681	0.922932330827068	-3337.43697741301
down	TRINITY_DN908_c0_g1	321.892302929656	-1.26603878090676	550.996631952847	229.104329023191	0.916599190283401	-321.894792656782
up	TRINITY_DN687_c0_g1	553.90740988763	2.23599001360061	149.266646114316	703.174056001947	0.956448814343551	553.911922944221
	TRINITY_DN1917_c0_g1	59.9581706280694	-0.505914630377149	202.707791019442	142.749620391373	0.651301330248699	-59.9603049915351
	TRINITY_DN2610_c0_g1	197.082954510055	0.710695803315863	309.590080829693	506.673035339749	0.837854251012146	197.084235916872
	TRINITY_DN970_c0_g1	572.314462150267	-0.728906185443477	1442.91091243839	870.596450288125	0.895691150954309	-572.314926321669
	TRINITY_DN2711_c0_g1	1.60528446545901	-0.146867079929087	16.5851829015907	14.9798984361317	0.0735974551764026	-1.61198888154073
	TRINITY_DN32_c0_g1	5477.01054576227	0.199348586443475	36961.9228942951	42438.9334400574	0.610323886639676	5477.01054939015
up	TRINITY_DN2628_c0_g1	561.025657900203	1.88525396147714	208.236185319972	769.261843220175	0.948091382301909	561.028825466976
	TRINITY_DN544_c2_g1	0.800713388552378	0.520557580984042	1.84279810017675	2.64351148872912	0.0484094852515905	0.955050849812191
up	TRINITY_DN569_c0_g1	980.348735131565	0.972969350926321	1018.14595034765	1998.49468547922	0.919924812030075	980.349217954203
down	TRINITY_DN163_c0_g1	3228.36186304455	-1.09517472599529	6069.25554293211	2840.89367988757	0.965037593984962	-3228.36204880558
up	TRINITY_DN2598_c0_g1	288.655802076704	1.1055200817052	250.620541624037	539.276343700741	0.90694042799306	288.657919079308
	TRINITY_DN192_c0_g1	206.753260932239	-0.105227817776723	2939.26296978191	2732.50970884967	0.35908039329092	-206.753287710276
	TRINITY_DN2092_c3_g1	7793.32990983484	0.0271311511556001	410524.739771624	418318.069681459	0.143522267206478	7793.32990988206
down	TRINITY_DN2868_c0_g1	843.057539048485	-1.92195073461679	1145.29901925985	302.241480211363	0.960728744939271	-843.059729818186
	TRINITY_DN2271_c0_g1	462.854773155171	0.631900650493664	842.158731780773	1305.01350493594	0.882735685367264	462.855204498077
	TRINITY_DN2209_c0_g1	31560.264483507	0.355023920029596	113116.475783149	144676.740266656	0.843782533256217	31560.2644855039
	TRINITY_DN2429_c0_g1	3.04579702718244	-0.578978092566872	9.21399050088373	6.16819347370129	0.138259109311741	-3.10033791101321
down	TRINITY_DN1067_c0_g1	2084.07405561655	-1.44631226254316	3292.15880596576	1208.08475034921	0.96764025448236	-2084.07455747465
	TRINITY_DN2649_c0_g1	380.267792247587	-0.320628574735791	1908.21743273302	1527.94964048543	0.763533834586466	-380.267927418993
	TRINITY_DN438_c0_g1	301.205413714371	0.0748713110819596	5654.62597039235	5955.83138410672	0.258502024291498	301.205423019837
	TRINITY_DN251_c0_g1	588.242163615445	0.169062604870053	4731.3841222038	5319.62628581924	0.526923076923077	588.24218791
up	TRINITY_DN501_c0_g1	1375.25420024725	4.44162711176232	66.3407316063629	1441.59493185362	0.985945633314054	1375.26137273942
	TRINITY_DN721_c0_g1	368.491267594583	0.233727186746075	2095.26143990096	2463.75270749554	0.642799305957201	368.491341718989
down	TRINITY_DN2099_c0_g1	6904.01334087379	-2.06969490544326	9062.88105666924	2158.86771579545	0.988056680161943	-6904.01365110182
down	TRINITY_DN1507_c0_g1	677.993198685764	-1.34417334133071	1118.57844680728	440.585248121521	0.946905725853094	-677.994531147653
	TRINITY_DN2770_c0_g1	104.864255436774	-0.185764954623172	867.957905183247	763.093649746474	0.509456333140544	-104.864419976116
	TRINITY_DN1975_c0_g1	160.133310663464	0.825717462490512	207.314786269884	367.448096933348	0.82646038172354	160.135439529698
	TRINITY_DN2550_c0_g1	6.40570710841902	0.520557580984042	14.742384801414	21.148091909833	0.19598033545402	6.42682376870332
down	TRINITY_DN629_c0_g1	411.352325584273	-1.39943477112431	662.48591701354	251.133591429267	0.929786003470214	-411.354706040017
	TRINITY_DN2869_c0_g1	5.6777354508488	0.150607971233736	51.5983468049489	57.2760822557977	0.151127819548872	5.67973261789887
down	TRINITY_DN379_c0_g1	8122.56525334538	-1.56034022702746	12289.6205300787	4167.05527673334	0.973770965876229	-8122.56540321562
up	TRINITY_DN1316_c0_g1	1670.92077803741	0.878451173159277	1992.98614534115	3663.90692337857	0.927125506072874	1670.92100895094
down	TRINITY_DN599_c0_g1	847.482679971471	-1.64298380366742	1246.65291476957	399.170234798098	0.959861191440139	-847.484272566403
	TRINITY_DN2568_c0_g1	253.544544294186	0.515296379380325	590.616791106647	844.161335400834	0.830624638519375	253.545067930152
	TRINITY_DN2335_c0_g1	8.38737061640563	0.0159079009295603	756.468620122554	764.85599073896	0.0983516483516483	8.38738570224695
up	TRINITY_DN370_c0_g1	1654.0578643202	2.0586854817927	522.433261400108	2176.49112572031	0.980595720069404	1654.05914546773
up	TRINITY_DN186_c1_g1	3786.94342094434	0.919855288085871	4245.80682280722	8032.75024375156	0.932967032967033	3786.94353266158
up	TRINITY_DN186_c1_g2	22649.1108859221	1.21567560443117	17126.0441439926	39775.1550299146	0.973915558126084	22649.1109185473
	TRINITY_DN2843_c0_g1	25.5489780071965	0.0418537676534431	867.957905183247	893.506883190444	0.155263157894737	25.5490122891293
down	TRINITY_DN310_c0_g1	656.076906564516	-1.34750288153566	1080.80108575366	424.724179189146	0.945835743204164	-656.078290367301
	TRINITY_DN154_c0_g1	398.731035419348	-0.681076280185609	1059.60890760163	660.877872182281	0.880364372469636	-398.731617095365
	TRINITY_DN2682_c0_g1	468.891284995909	-0.304432760979388	2464.7424589864	1995.85117399049	0.750404858299595	-468.891383824037
	TRINITY_DN1287_c0_g1	641.947882838485	-0.37329174747274	2815.79549707007	2173.84761423158	0.818652400231348	-641.947991372776
down	TRINITY_DN1312_c0_g1	1079.14676003509	-1.5339522370951	1648.3829006081	569.236140573005	0.958877964141122	-1079.14785025209
down	TRINITY_DN2023_c0_g1	7135.80197566024	-1.51878214453665	10960.9630998513	3825.16112419104	0.973279352226721	-7135.80213728883
up	TRINITY_DN688_c0_g1	2048.27556358628	0.849790827094311	2553.19676779488	4601.47233138116	0.928282244071718	2048.27573986735
	TRINITY_DN713_c0_g1	2067.17041586246	-0.280357106929614	11704.5321332726	9637.36171741014	0.755957200694043	-2067.17043487398
	TRINITY_DN441_c0_g1	339.042348628328	-0.291710381801271	1852.01209067763	1512.9697420493	0.726402544823597	-339.042474121399
up	TRINITY_DN2622_c0_g1	1047.7778437098	1.31410670351662	704.870273317605	1752.64811702741	0.956015037593985	1047.77866777559
	TRINITY_DN2830_c0_g1	13.6826633183211	0.0660479027017394	292.083498878014	305.766162196335	0.18395026026605	13.682822728077
	TRINITY_DN974_c0_g1	265.783403083122	-0.444908757403009	1001.56076744606	735.777364362939	0.813620589936379	-265.783775460896
	TRINITY_DN67_c0_g1	3566.80113299996	0.258341493402982	18188.4172487445	21755.2183817444	0.731087333718913	3566.80114235573
	TRINITY_DN383_c0_g1	672.171460849102	0.0453396819448766	21053.9682945193	21726.1397553684	0.201995373048005	672.171462378241
	TRINITY_DN383_c0_g2	1166.01776494803	0.24242506599738	6372.39583041119	7538.41359535922	0.687449392712551	1166.01779014915
up	TRINITY_DN2277_c0_g1	283.642663599454	0.997287402669128	284.712306477307	568.354970076762	0.904945054945055	283.644416824934
	TRINITY_DN1476_c0_g1	274.593987977112	0.27275599561987	1319.44343972655	1594.03742770366	0.690456911509543	274.594123442231
	TRINITY_DN2285_c0_g1	1.24322748085103	-0.234329921179426	8.29259145079536	7.04936396994433	0.0757374204742626	-1.26511860357167
	TRINITY_DN3046_c0_g1	1206.53489773214	0.0580217810621362	29400.9222892699	30607.457187002	0.231463273568537	1206.53489912727
	TRINITY_DN1624_c0_g1	730.413153499566	0.203350846029117	4825.36682531281	5555.77997881238	0.598207056101793	730.413181806535
up	TRINITY_DN1574_c0_g1	848.924278482805	0.99095889751792	859.665313732452	1708.58959221526	0.916888374783112	848.924856861364
	TRINITY_DN2681_c0_g1	104.488419369051	-0.28833457621196	576.795805355321	472.30738598627	0.638750722961249	-104.488817196246
	TRINITY_DN1358_c0_g1	52.8426488624673	0.021543280911227	3512.37317893688	3565.21582779935	0.111480624638519	52.842653253929
	TRINITY_DN810_c0_g1	162.535462202065	-0.19916908159901	1260.47390052089	1097.93843831883	0.552978600347021	-162.535584231767
down	TRINITY_DN3047_c0_g1	853.780383178914	-0.735528847687536	2137.64579620503	1283.86541302611	0.910497397339503	-853.780700006635
	TRINITY_DN2461_c0_g1	2.80442570411045	-2.06440491973711	3.68559620035349	0.881170496243041	0.154337767495662	-3.48232267351982
	TRINITY_DN1197_c0_g1	104.619015052404	0.221267289776411	631.158349310536	735.777364362939	0.557027183342973	104.619249040263
	TRINITY_DN382_c0_g1	994.237970967166	0.116703965177204	11800.3576344818	12794.595605449	0.402197802197802	994.23797781654
down	TRINITY_DN2717_c0_g1	1799.83731938348	-3.90593695711281	1928.48821183496	128.650892451484	0.989415847310584	-1799.84155763473
down	TRINITY_DN1295_c0_g1	879.41753367051	-1.60055913638882	1312.07224732584	432.654713655333	0.9606998264893	-879.418990195613
	TRINITY_DN2877_c0_g1	106.211074782498	0.291914304804249	473.599111745424	579.810186527921	0.640254482359745	106.211475935582
	TRINITY_DN979_c0_g1	1511.90994095561	0.192022157916406	10620.0454513186	12131.9553922742	0.583053788316946	1511.90995314962
up	TRINITY_DN308_c0_g1	309.062697593601	1.63673259529347	146.502448964051	455.565146557652	0.922585309427415	309.067031463115
down	TRINITY_DN759_c0_g1	1501.39882906635	-0.722322191750496	3811.8278702156	2310.42904114925	0.917784846732215	-1501.39900282075
down	TRINITY_DN1573_c0_g1	852.009218114222	-1.65256275961808	1249.41711191983	397.407893805612	0.959919028340081	-852.010820773588
	TRINITY_DN2779_c0_g1	0.800713388552378	0.520557580984042	1.84279810017675	2.64351148872912	0.0484094852515905	0.955050849812191
down	TRINITY_DN1845_c0_g1	579.127964155797	-0.892012265821168	1255.86690527045	676.738941114656	0.904366685945633	-579.12865112436
up	TRINITY_DN2280_c0_g1	1164.35520362384	0.704550788673529	1849.24789352736	3013.6030971512	0.912868710237131	1164.35541678549
	TRINITY_DN1637_c0_g1	121.79992225791	-0.228351068690005	832.023342229801	710.223419971891	0.583545401966455	-121.800136314552
down	TRINITY_DN434_c0_g1	128763.372463515	-0.678714685739775	343114.263868109	214350.891404594	0.928542510121457	-128763.372465304
	TRINITY_DN1353_c0_g1	285.894353919296	0.338590753270468	1080.80108575366	1366.69543967296	0.764545980335454	285.894554419334
	TRINITY_DN2999_c0_g1	431.949899500832	-0.468393743200103	1558.08579369944	1126.13589419861	0.848756506651243	-431.950153456944
	TRINITY_DN654_c0_g1	88.0139893612934	0.104386333088196	1172.9409907625	1260.95498012379	0.316830537883169	88.0140512634
	TRINITY_DN747_c0_g1	176.177342618792	-0.565072490541654	543.62543955214	367.448096933348	0.80908039329092	-176.17824882527
down	TRINITY_DN1579_c0_g1	335.437198162722	-3.18577310100123	376.852211486145	41.4150133234229	0.943724696356275	-335.452326063642
	TRINITY_DN1040_c0_g1	1044.39031859762	0.16511323932795	8613.23832022611	9657.62863882373	0.533632157316368	1044.39033164944
	TRINITY_DN2901_c0_g1	78.5817850404065	-0.309275658873308	407.258380139061	328.676595098654	0.61978021978022	-78.5823936487673
	TRINITY_DN815_c0_g1	1807.08620857118	-0.465316043336661	6554.83284232869	4747.74663375751	0.882967032967033	-1807.0862684795
	TRINITY_DN1789_c0_g1	60.852565859678	-6.13049411019489	61.733736355921	0.881170496243041	0.750115673799884	-61.1605896778438
up	TRINITY_DN593_c0_g1	11253.2756492995	0.838718018062133	14272.4712858689	25525.7469351684	0.93475997686524	11253.2756805548
	TRINITY_DN2784_c0_g1	1.12254181931503	-0.327439325570908	5.52839430053024	4.40585248121521	0.0782244071717756	-1.16932315808823
	TRINITY_DN2232_c1_g1	1456.8940007112	-0.1769536606548	12621.3241881105	11164.4301873993	0.559687680740312	-1456.89401145755
	TRINITY_DN184_c4_g1	730.629229539178	-0.581307316387554	2203.0651287613	1472.43589922212	0.893290919606709	-730.629460790631
up	TRINITY_DN1192_c0_g1	1110.55365340441	0.609413800430809	2112.76802185264	3223.32167525705	0.904655870445344	1110.55382061161
	TRINITY_DN2842_c0_g1	1057.73527074051	-0.464527745004675	3842.23403886852	2784.49876812801	0.871717755928282	-1057.7353727443
down	TRINITY_DN475_c0_g1	41045.2745784591	-0.827449682690244	94037.9870520194	52992.7124735603	0.936986697513013	-41045.2745867995
	TRINITY_DN590_c0_g1	234.253006821757	0.100333962077044	3252.53864681196	3486.79165363371	0.334875650665124	234.253028309002
	TRINITY_DN3110_c0_g1	1103.07389138203	0.437768692241715	3111.56459214844	4214.63848353047	0.866194331983806	1103.07397824902
	TRINITY_DN2605_c1_g1	5.58019591943834	-0.124946461672165	67.2621306564512	61.6819347370129	0.145054945054945	-5.5815945855643
	TRINITY_DN3148_c0_g1	1.60142677710476	0.520557580984042	3.68559620035349	5.28702297745825	0.080508964719491	1.6839085241034
	TRINITY_DN1908_c0_g1	452.794331353233	0.745786046168493	668.935710364159	1121.73004171739	0.890948525159051	452.794945535446
	TRINITY_DN1751_c0_g1	132.408676035071	0.365762104394989	458.85672694401	591.265402979081	0.721544245228456	132.409181219723
down	TRINITY_DN155_c0_g1	893.998449908794	-7.41017975657884	899.285472886252	5.28702297745825	0.978397917871602	-894.029160152705
up	TRINITY_DN210_c0_g1	608.905895327661	2.59565903622476	120.703275561577	729.609170889238	0.964950838635049	608.911427722139
up	TRINITY_DN2402_c0_g1	899.853073303246	3.1193379021362	117.017679361223	1016.87075266447	0.977790630422209	899.858479874611
	TRINITY_DN2555_c0_g1	2.1646265309394	-0.386333014624476	9.21399050088373	7.04936396994433	0.104077501445922	-2.19883178452459
down	TRINITY_DN2057_c0_g1	3121.11365856133	-1.07700495651675	5933.80988256912	2812.69622400779	0.964545980335454	-3121.11384438277
	TRINITY_DN256_c0_g1	1142.15121380043	0.231704179768893	6555.75424137877	7697.90545517921	0.668218623481781	1142.15123730294
up	TRINITY_DN872_c0_g1	1172.96742886029	1.59181626415386	582.324199655852	1755.29162851614	0.966020821283979	1172.96850897461
up	TRINITY_DN2117_c0_g1	518.922901473055	1.64396974553905	244.170748273419	763.093649746474	0.944736842105263	518.925505549436
	TRINITY_DN2776_c0_g1	638.94120566965	-0.569224569749927	1959.81577953797	1320.87457386832	0.879872758820127	-638.941459227054
	TRINITY_DN2563_c0_g1	13.5030150089172	-1.01549531925617	26.7205724525628	13.2175574436456	0.366512434933488	-13.5411463722417
	TRINITY_DN3149_c0_g1	0.438656403944393	0.0611259623467449	10.1353895509721	10.5740459549165	0.0484094852515905	0.442894822722327
	TRINITY_DN1033_c0_g1	50.0635866794771	0.041895431863868	1699.05984836296	1749.12343504244	0.163851937536148	50.0636042094527
down	TRINITY_DN477_c0_g1	5493.30676597148	-1.44549152579275	8680.50045088256	3187.19368491108	0.972267206477733	-5493.30695615253
	TRINITY_DN1299_c0_g1	1355.64864070432	-0.232959814292952	9091.44442722198	7735.79578651766	0.670300751879699	-1355.64866072067
up	TRINITY_DN2065_c0_g1	761.122450608053	4.15851316931908	45.1485534543303	806.271004062383	0.974089068825911	761.133810871247
up	TRINITY_DN2556_c0_g1	746.329915858033	1.72582056621401	323.411066581019	1069.74098243905	0.956535569693464	746.331911257509
up	TRINITY_DN2343_c0_g1	971.964113508016	0.920256906437781	1089.09367720446	2061.05779071247	0.919317524580682	971.964549158146
down	TRINITY_DN3102_c0_g1	2727.1510983285	-0.742398398330155	6779.65421055025	4052.50311222175	0.925592828224407	-2727.15119937816
up	TRINITY_DN2123_c0_g1	817.823760044953	2.97829370637074	118.8604774614	936.684237506353	0.974349334875651	817.829183098443
	TRINITY_DN2835_c0_g1	124314.193679367	-0.380038932516872	536801.558187186	412487.364507819	0.855841526894158	-124314.193679948
	TRINITY_DN1911_c0_g1	316.87198067756	0.207694924620379	2046.42729024628	2363.29927092384	0.599132446500867	316.872048744761
down	TRINITY_DN1750_c0_g1	811.199284768782	-2.08458280167474	1061.45170570181	250.252420933024	0.968102949681897	-811.201963197107
	TRINITY_DN2782_c0_g1	169.523646133146	1.31951006204595	113.33208316087	282.855729294016	0.870445344129555	169.528781347239
	TRINITY_DN536_c0_g1	1464.61334591102	0.464861733365451	3852.36942841949	5316.98277433051	0.877067669172932	1464.61341968354
	TRINITY_DN2614_c0_g1	1.12254181931503	-0.327439325570908	5.52839430053024	4.40585248121521	0.0782244071717756	-1.16932315808823
	TRINITY_DN1691_c0_g1	88.7772345618005	0.223504154735709	529.804453800814	618.581688362615	0.542539039907461	88.7775159066085
	TRINITY_DN2284_c0_g1	206.485960367354	0.338659937875654	780.424995424852	986.910955792206	0.742481203007519	206.486238087147
up	TRINITY_DN3050_c0_g1	382.849015001956	1.15191298718965	313.275677030047	696.124692032003	0.92272990167727	382.850747931224
	TRINITY_DN2834_c0_g1	316.080657081906	-0.802567274686081	740.804836271052	424.724179189146	0.876171197223829	-316.08167598828
down	TRINITY_DN1409_c0_g1	500.59026535759	-1.2362415353996	869.800703283424	369.210437925834	0.935164835164835	-500.591791846327
	TRINITY_DN1912_c0_g1	226.417817241873	0.146386525249411	2120.13921425335	2346.55703149522	0.462348178137652	226.417864563706
	TRINITY_DN2064_c0_g1	8.83099340420169	-0.131519115595651	101.353895509721	92.5229021055193	0.186148062463852	-8.83197270052511
down	TRINITY_DN1634_c0_g1	624.183933089625	-2.09741997696508	814.516760278122	190.332827188497	0.960179294389821	-624.187457017355
	TRINITY_DN2107_c2_g1	7.12596338928074	0.471647980503096	18.4279810017675	25.5539443910482	0.213591671486408	7.14155487571734
	TRINITY_DN316_c0_g1	823.999137293501	-0.593108115553872	2444.47167988445	1620.47254259095	0.896847888953152	-823.999350750758
	TRINITY_DN2463_c0_g1	2519.09685831953	-0.214153176641206	18261.2077737015	15742.1109153819	0.630133024869867	-2519.09686742232
up	TRINITY_DN1752_c0_g1	2189.25899666976	1.58012775230115	1100.15046580552	3289.40946247527	0.973684210526316	2189.25956690914
down	TRINITY_DN255_c0_g1	2737.55541736877	-0.670927059026076	7361.05701115601	4623.50159378724	0.919866975130133	-2737.55549958503
	TRINITY_DN1224_c0_g1	316.352878538869	0.641636101234191	564.817617704173	881.170496243041	0.866194331983806	316.353529230692
	TRINITY_DN1199_c0_g1	1880.76561940111	-0.478047644335644	6668.16492548956	4787.39930608844	0.885049161364951	-1880.76568015551
down	TRINITY_DN1883_c0_g1	521.886046747439	-1.04229920045829	1014.4603541473	492.57430739986	0.93342972816657	-521.887087574787
	TRINITY_DN1382_c0_g1	887.68100626832	-0.104170912943616	12742.9488627222	11855.2678564539	0.344447657605552	-887.681012380639
	TRINITY_DN2184_c0_g1	23.1991710623092	0.0100355626248131	3323.48637366876	3346.68554473107	0.0822151532677848	23.1991732329151
	TRINITY_DN2937_c0_g1	3.54286173124603	0.00683230417686159	746.333230571582	749.876092302828	0.0715731636784268	3.54286831918828
	TRINITY_DN1725_c0_g1	151.194856333092	0.415976043796082	452.406933593391	603.601789926483	0.761249277038751	151.195428560699
	TRINITY_DN1355_c0_g1	12.895729012883	1.4591570363199	7.37119240070698	20.26692141359	0.35587044534413	12.9780185710436
	TRINITY_DN2372_c0_g1	205.181575593527	-0.437670681100747	784.110591625205	578.929016031678	0.794707923655292	-205.182042388381
	TRINITY_DN3083_c0_g1	1.34279810017675	-1.88189801571647	1.84279810017675	0.5	0.1106998264893	-2.31184923370791
down	TRINITY_DN378_c0_g1	888.509741187303	-0.881020010542876	1944.15199568647	1055.64225449916	0.916714864083285	-888.510177983904
up	TRINITY_DN692_c0_g1	663.065090495597	1.70619145231037	293.004897928103	956.0699884237	0.952862926547137	663.067285668058
up	TRINITY_DN3107_c0_g1	420.998354434947	6.5295463642113	4.60699525044186	425.605349685389	0.954395604395604	421.048986951228
up	TRINITY_DN2436_c0_g1	916.685136886566	2.109788413342	276.419715026512	1193.10485191308	0.971023713128976	916.687564765603
down	TRINITY_DN2214_c0_g1	476.993741021849	-2.02703806727263	632.079748360624	155.086007338775	0.951445922498554	-476.998048064502
	TRINITY_DN1002_c0_g1	333.472028611876	0.119964348182578	3845.91963506887	4179.39166368075	0.393435511856565	333.472050190065
up	TRINITY_DN534_c0_g1	413.06781996876	6.50241023427378	4.60699525044186	417.674815219202	0.953383458646617	413.118996455741
	TRINITY_DN2873_c0_g1	53.0587021561923	-0.141111093219241	569.424612954615	516.365910798422	0.376951995373048	-53.0588898002979
	TRINITY_DN346_c0_g1	3110.01228623504	-0.399980846417412	12844.3027582319	9734.29047199688	0.858270676691729	-3110.01231195595
	TRINITY_DN2300_c0_g1	2.40214016565713	0.520557580984042	5.52839430053024	7.93053446618737	0.108068247541932	2.45789698127957
up	TRINITY_DN620_c0_g1	252.775246760217	6.53054166955666	2.76419715026512	255.539443910482	0.925737420474263	252.859592163687
	TRINITY_DN2468_c0_g1	2178.41267239316	0.38316542928935	7161.11341728684	9339.52608968	0.846703296703297	2178.41270609103
	TRINITY_DN1256_c0_g1	187.886046432891	0.513483055223772	439.507346892154	627.393393325045	0.806766917293233	187.886748093182
	TRINITY_DN1076_c0_g1	55.8592587990051	0.0849963785196558	920.477651038285	976.33690983729	0.261017929438982	55.8593234649203
	TRINITY_DN2838_c0_g1	207.186939579388	-0.626930031338515	587.852593956382	380.665654376994	0.836061307113939	-207.187888095654
	TRINITY_DN2878_c0_g1	646.72791971712	-0.313764388673831	3308.74398886735	2662.01606915023	0.770474262579526	-646.727995829564
	TRINITY_DN2248_c0_g1	475.496483203252	-0.284547231377686	2656.39346140478	2180.89697820153	0.726547137073453	-475.496568342809
	TRINITY_DN2431_c0_g1	72.9067758365277	0.0313834918605924	3315.19378221797	3388.10055805449	0.138577212261423	72.9067825912052
	TRINITY_DN2219_c0_g1	60.003354192823	0.20083375702341	401.729985838531	461.733340031354	0.478513591671486	60.003690291409
down	TRINITY_DN1007_c0_g1	2158.67872318492	-1.4342530756088	3426.68306727866	1268.00434409374	0.967669172932331	-2158.67919965269
	TRINITY_DN909_c0_g1	190.347714967109	-0.265979992575594	1130.55663445843	940.208919491325	0.668681318681319	-190.347900798922
	TRINITY_DN2599_c0_g1	0.24137132307199	-0.0644049197371143	5.52839430053024	5.28702297745825	0.0484094852515905	-0.249816150974807
down	TRINITY_DN1816_c0_g1	308.944772297865	-1.40383676226378	496.634087997633	187.689315699768	0.916078658183921	-308.947961779706
up	TRINITY_DN788_c0_g1	3918.37558159687	0.740964096772864	5837.06298230984	9755.43856390671	0.927067669172932	3918.37565165495
down	TRINITY_DN1412_c0_g1	770.155695476978	-2.7152280072234	908.499463387136	138.343767910157	0.972411798727588	-770.160481808019
	TRINITY_DN2281_c0_g1	139.812381612915	0.361419134767966	491.105693697103	630.918075310018	0.721312897628687	139.812848751702
	TRINITY_DN341_c0_g1	174.280536881656	-1.62383232835113	257.991734024744	83.7111971430889	0.879699248120301	-174.28810162254
	TRINITY_DN196_c0_g1	364.781450687437	-0.453775058465538	1351.69240647964	986.910955792206	0.835367264314633	-364.781732927287
	TRINITY_DN2559_c0_g1	8.33282000464069	-3.38633301462448	9.21399050088373	0.881170496243041	0.305754771544245	-8.99461730790564
	TRINITY_DN215_c0_g1	4948.3611271385	-0.248302514943628	31296.2401353017	26347.8790081632	0.714748409485252	-4948.36113336825
	TRINITY_DN2061_c0_g1	179.005457427833	0.556209890502969	380.537807686498	559.543265114331	0.81043956043956	179.006321559855
down	TRINITY_DN904_c0_g1	2322.81286317124	-0.789599229383223	5510.88771857856	3188.07485540732	0.926489300173511	-2322.81299737639
	TRINITY_DN3088_c0_g1	962.334092504395	-0.551412205390288	3029.56007669057	2067.22598418618	0.889068825910931	-962.334250482481
down	TRINITY_DN874_c0_g1	1986.73089945149	-0.902663279890291	4271.6059962097	2284.87509675821	0.92914979757085	-1986.73110451222
	TRINITY_DN2189_c0_g1	1.64165533095009	0.672560674429092	2.76419715026512	4.40585248121521	0.08475997686524	1.77408288600768
	TRINITY_DN561_c0_g1	78.2974134247454	0.0642812251368823	1718.40922841482	1796.70664183956	0.218739155581261	78.2974398117934
up	TRINITY_DN2305_c0_g1	736.910924899568	1.61413169629624	357.502831434289	1094.41375633386	0.956043956043956	736.912692696679
up	TRINITY_DN1071_c0_g1	380.521822585332	2.02117081196896	124.38887176193	504.910694347263	0.941960670908039	380.527190349276
	TRINITY_DN1814_c0_g1	2313.08564089803	0.176063717205426	17820.7790277592	20133.8646686573	0.561278195488722	2313.0856475987
	TRINITY_DN2155_c0_g1	21.2401220825864	-0.597278909309816	62.6551354060094	41.4150133234229	0.427877385772123	-21.2485182584264
up	TRINITY_DN2243_c0_g1	1185.36333280331	1.79462603709281	480.048905096042	1665.41223789935	0.966599190283401	1185.3646913238
down	TRINITY_DN1074_c0_g1	2008.84777999422	-1.04809542857642	3890.14678947311	1881.29900947889	0.961740890688259	-2008.84805341064
	TRINITY_DN1811_c0_g1	9.32530911540846	-0.0798349603067202	173.223021416614	163.897712301206	0.170387507229612	-9.32565084692791
	TRINITY_DN472_c0_g1	283.866409524001	-0.553416826509664	890.992881435457	607.126471911455	0.843001735106998	-283.866948985316
up	TRINITY_DN3140_c0_g1	626.942609508289	1.21487883774175	474.520510795512	1101.4631203038	0.941295546558704	626.943786593068
	TRINITY_DN435_c0_g1	118.494008440689	0.438564208786735	333.546456131991	452.04046457268	0.741787160208213	118.494820034073
	TRINITY_DN2246_c0_g1	13.2616436858452	-1.41804187435181	21.1921781520326	7.93053446618737	0.371226142278774	-13.3372424439137
down	TRINITY_DN2434_c0_g1	565.101423599141	-1.7974660594474	793.324582126089	228.223158526948	0.947888953152111	-565.104282268336
	TRINITY_DN2379_c0_g1	0.961627603933705	-1.06440491973711	1.84279810017675	0.881170496243041	0.0675534991324465	-1.43446348221481
	TRINITY_DN408_c0_g1	1075.90865568383	-0.452528760378765	3996.10768023327	2920.19902454944	0.868999421631001	-1075.90875085096
	TRINITY_DN1537_c0_g1	159.278589637952	0.406588985515745	489.262895596926	648.541485234878	0.757460960092539	159.279108585082
	TRINITY_DN1945_c0_g1	157.125536172076	0.442555068982769	437.664548791977	594.790084964053	0.771804511278195	157.126159414502
down	TRINITY_DN253_c0_g1	2827.71475619218	-0.674791188119777	7569.29319647598	4741.57844028381	0.919982648930017	-2827.71483670651
down	TRINITY_DN2465_c0_g1	1458.42646383507	-1.38492756391334	2363.38856347668	904.962099641603	0.963302486986698	-1458.42712140128
	TRINITY_DN2653_c0_g1	1.4002840078781	0.225101697457871	8.29259145079536	9.69287545867345	0.0757374204742626	1.41826163909117
	TRINITY_DN470_c0_g1	80.9007191055161	-0.098378040090581	1227.30353471771	1146.4028156122	0.313967611336032	-80.900778921024
down	TRINITY_DN1754_c0_g1	3988.53925961641	-0.623186432248377	11370.9856771406	7382.4464175242	0.917264314632736	-3988.53930830107
	TRINITY_DN1508_c0_g1	1243.03285377946	0.365910710411397	4305.69776106297	5548.73061484243	0.834384037015616	1243.0329076359
	TRINITY_DN2596_c0_g1	1.64165533095009	0.672560674429092	2.76419715026512	4.40585248121521	0.08475997686524	1.77408288600768
down	TRINITY_DN280_c0_g1	6998.39175695887	-0.960805149271252	14393.1745614305	7394.7828044716	0.935656448814344	-6998.39182291306
	TRINITY_DN598_c0_g1	41.1427691205736	0.0357246665652047	1641.01170820739	1682.15447732797	0.161798727588201	41.1427846306084
	TRINITY_DN690_c0_g1	32.337693585241	-0.0967657914499037	498.47688609781	466.139192512569	0.274407171775593	-32.3378383636156
	TRINITY_DN3142_c0_g1	176.56916378768	-0.203894259410893	1339.71421882849	1163.14505504081	0.557027183342973	-176.569281511676
	TRINITY_DN2186_c0_g1	277.052353170723	-0.794613147728011	654.193325562745	377.140972392022	0.867784846732215	-277.053492682351
up	TRINITY_DN217_c0_g1	5465.17363424996	0.582973769439065	10975.7054846527	16440.8791189027	0.915471370734529	5465.17366534307
	TRINITY_DN2216_c0_g1	10598.1112637746	-0.358552866378209	48161.5283481193	37563.4170843446	0.84144013880856	-10598.1112698399
up	TRINITY_DN2597_c0_g1	2368.65296055293	1.23276183031525	1754.34379136826	4122.99675192119	0.965934065934066	2368.65328134742
up	TRINITY_DN1350_c0_g1	1489.8912225297	1.24016024875479	1093.7006724549	2583.5918949846	0.961393869288606	1489.89173867381
	TRINITY_DN716_c0_g1	195.802258841159	-1.316911613667	327.096662781372	131.294403940213	0.883082706766917	-195.806687381965
	TRINITY_DN2932_c0_g1	139.313665238548	-0.512123117810621	466.227919344717	326.914254106168	0.778716020821284	-139.314606528842
	TRINITY_DN218_c0_g1	752.188917169758	0.190939997771748	5315.55111995982	6067.74003712958	0.576402544823597	752.188941404416
	TRINITY_DN849_c0_g1	437.883882680421	-0.676913747343933	1169.25539456215	731.371511881724	0.884412955465587	-437.884405892128
	TRINITY_DN2522_c0_g1	294.411799990135	-0.534535559810845	950.883819691201	656.472019701066	0.842654713707345	-294.412285242474
down	TRINITY_DN1478_c0_g1	1494.79859724285	-0.584361684698361	4488.13477298046	2993.33617573761	0.907374204742626	-1494.79871146512
	TRINITY_DN2377_c0_g1	1.24708516920528	-0.0644049197371141	28.5633705527396	27.3162853835343	0.0701561596298438	-1.24874713730927
down	TRINITY_DN1449_c0_g1	878.440475313159	-1.80932325037805	1229.14633281789	350.70585750473	0.961393869288606	-878.442338642118
	TRINITY_DN3109_c0_g1	0.680027727016383	0.19862948609668	4.60699525044186	5.28702297745825	0.0484094852515905	0.708442928017564
	TRINITY_DN2961_c0_g1	243.672020526109	0.923316750484449	271.81271977607	515.484740302179	0.863128976286871	243.673769825762
	TRINITY_DN193_c0_g1	364.483865709354	-0.820479336851025	840.315933680596	475.832067971242	0.884731058415269	-364.484789187116
	TRINITY_DN2803_c0_g1	83.7238789036492	-0.139484036531621	908.499463387136	824.775584483487	0.404135338345865	-83.7239950938162
	TRINITY_DN1506_c0_g1	254.660468059347	0.267263997694294	1251.25991002001	1505.92037807936	0.686495083863505	254.660608304956
down	TRINITY_DN1880_c0_g1	794.709989728299	-1.75955033820869	1127.79243730817	333.08244757987	0.958357432041643	-794.711937617239
	TRINITY_DN2704_c1_g1	3.79087385435923	-0.00190553130948417	2872.00083912546	2868.2099652711	0.0538750722961249	-3.79087433327907
up	TRINITY_DN285_c0_g1	1965.08349132777	1.4884414678903	1088.17227815437	3053.25576948214	0.967322151532678	1965.08405503351
down	TRINITY_DN1221_c0_g1	1112.20911056436	-9.30400344898624	1113.97145155684	1.76234099248608	0.98235974551764	-1112.24802544331
up	TRINITY_DN780_c0_g1	778.999902243602	1.19459191942379	604.437776857973	1383.43767910157	0.948235974551764	779.000818193021
up	TRINITY_DN2745_c0_g1	589.839766823026	1.46397405261767	335.389254232168	925.229021055193	0.943117408906883	589.84158360179
down	TRINITY_DN1169_c0_g1	366.259431437206	-1.07011857093151	699.341879017075	333.08244757987	0.919606709080393	-366.260994743449
	TRINITY_DN1818_c0_g1	253.996459552327	-0.10323073948903	3678.22500795279	3424.22854840046	0.335743204164257	-253.996480530149
	TRINITY_DN786_c0_g1	253.349465231366	0.780659253040027	352.895836183847	606.245301415212	0.861017929438982	253.350667972059
	TRINITY_DN39_c0_g1	1056.47126236879	-0.0634310396800312	24560.8130791557	23504.3418167869	0.231318681318681	-1056.471264273
up	TRINITY_DN1976_c0_g1	427.706601532358	2.25517542029383	113.33208316087	541.038684693227	0.947368421052632	427.712546940741
	TRINITY_DN2107_c5_g1	2987.43677527789	0.232190083501525	17108.5375620409	20095.9743373188	0.675303643724696	2987.43678430105
down	TRINITY_DN2529_c0_g1	1079.49283191854	-3.99456529466848	1151.74881261047	72.2559806919294	0.981607865818392	-1079.50022265648
	TRINITY_DN1722_c0_g1	397.585901817656	-0.500504034543787	1356.29940173009	958.713499912429	0.852082128397918	-397.586216849185
up	TRINITY_DN401_c0_g1	651.132640756951	1.22709127893629	485.577299396573	1136.70994015352	0.943464430306536	651.133797012663
	TRINITY_DN439_c0_g1	428.037819756019	-0.251108897831725	2679.42843765699	2251.39061790097	0.680971659919028	-428.037893412679
	TRINITY_DN2688_c0_g1	11.4326246687828	-0.0556347101093822	302.218888428986	290.786263760204	0.163128976286871	-11.4327600358894
	TRINITY_DN2375_c0_g1	8.69487698924867	-0.990404338293337	17.5065819516791	8.81170496243041	0.249305957200694	-8.75110202268699
	TRINITY_DN1318_c0_g1	398.675376112086	-0.755864300329549	977.604392143764	578.929016031678	0.885974551764025	-398.676092647845
	TRINITY_DN342_c0_g1	8369.22329232535	0.465802466065026	21961.5463588564	30330.7696511817	0.890167727009832	8369.22330528784
up	TRINITY_DN627_c0_g1	774.086509315815	1.29041912739695	535.332848101345	1309.41935741716	0.949305957200694	774.08758489351
down	TRINITY_DN3014_c0_g1	432.184098422001	-3.51544061725335	473.599111745424	41.4150133234229	0.955060728744939	-432.198395706846
	TRINITY_DN33_c0_g1	1918.41184179658	-0.347450114813005	8963.36995925969	7044.95811746312	0.827067669172932	-1918.41187326052
down	TRINITY_DN2808_c0_g1	380.967097043431	-1.8189799134967	531.647251900991	150.68015485756	0.933342972816657	-380.971439503836
	TRINITY_DN781_c0_g1	350.835355865529	0.680301206078119	582.324199655852	933.159555521381	0.87460960092539	350.836015447421
	TRINITY_DN1885_c0_g1	383.384679335449	-0.293842702666656	2080.51905509955	1697.1343757641	0.731174089068826	-383.38479194235
	TRINITY_DN284_c0_g1	142.624534066677	-0.215832546464965	1026.43854179845	883.81400773177	0.578773857721226	-142.624697375402
	TRINITY_DN3080_c0_g1	3.92696752342548	-0.80137051390332	9.21399050088373	5.28702297745825	0.140485829959514	-4.00790077604126
	TRINITY_DN400_c0_g1	168.478812428665	-0.390549369425546	710.398667618136	541.91985518947	0.755320994794679	-168.479265092721
up	TRINITY_DN1538_c0_g1	887.811510968127	2.17934449915329	251.541940674126	1139.35345164225	0.970705610179294	887.814185823787
	TRINITY_DN1665_c0_g1	959.356104943174	-0.229100460078463	6533.64066417665	5574.28455923348	0.665962984384037	-959.356132298511
	TRINITY_DN2028_c0_g1	4.49402496561438	-0.161702121092029	42.3843563040652	37.8903313384508	0.134673221515327	-4.4969331735674
	TRINITY_DN2211_c0_g1	8131.07900094907	-0.382323387986094	34927.4737917	26796.3947907509	0.852371312897629	-8131.07900993749
down	TRINITY_DN718_c0_g1	1365.2791933098	-1.17545793511032	2450.00007418498	1084.72088087518	0.958964719491035	-1365.27969932392
up	TRINITY_DN1227_c0_g1	4675.95132415826	1.18247737592197	3682.83200320323	8358.78332736149	0.96764025448236	4675.95147367358
	TRINITY_DN2802_c0_g1	0.381170496243041	0.817493095979358	0.5	0.881170496243041	0.0484094852515905	0.901989971773568
	TRINITY_DN2524_c0_g1	6062.37614470863	-0.262612642824325	36427.5114452438	30365.1353005352	0.733227299016773	-6062.37615039661
up	TRINITY_DN939_c0_g1	655.977703989859	3.34019083282008	71.8691259068931	727.846829896752	0.969028340080972	655.986207939318
down	TRINITY_DN1943_c0_g1	2285.80700566963	-0.856098619507831	5107.31493463985	2821.50792897022	0.92941006362059	-2285.80716598606
	TRINITY_DN2374_c0_g1	231.621079771035	0.182422900921297	1718.40922841482	1950.03030818585	0.528397917871602	231.621151608429
down	TRINITY_DN1162_c0_g1	928.317818374965	-0.826136617399536	2129.35320475423	1201.03538637927	0.916078658183921	-928.318185976212
	TRINITY_DN2467_c0_g1	358.610485474992	0.553094515844333	767.525408723615	1126.13589419861	0.856709080393291	358.61091200095
	TRINITY_DN1220_c0_g1	452.475806263076	0.504880443147225	1079.87968670357	1532.35549296665	0.857403123192597	452.476087940216
	TRINITY_DN2744_c0_g1	383.322933575894	0.402721090690184	1190.44757271418	1573.77050629007	0.815673799884326	383.323145126284
down	TRINITY_DN2432_c0_g1	679.448587653156	-3.11009701042998	768.446807773703	88.9982201205472	0.970069404279931	-679.455705669827
up	TRINITY_DN348_c0_g1	1006.6389095317	0.590522773919897	1990.22194819089	2996.86085772258	0.901098901098901	1006.63908274034
	TRINITY_DN3019_c0_g1	0.800713388552378	0.520557580984042	1.84279810017675	2.64351148872912	0.0484094852515905	0.955050849812191
	TRINITY_DN94_c1_g1	335.123707694076	-0.0508648090636718	9673.76862687783	9338.64491918375	0.200983227299017	-335.123711554186
down	TRINITY_DN1226_c0_g1	453.194422246578	-2.09621365796779	591.538190156735	138.343767910157	0.949508386350492	-453.199270152887
up	TRINITY_DN3013_c0_g1	341.131461689542	1.3536602722393	219.292973921033	560.424435610574	0.921515326778485	341.134147441407
	TRINITY_DN3081_c0_g1	2.96148223113752	0.298165159647594	12.8995867012372	15.8610689323747	0.101590514748409	2.97645417699835
	TRINITY_DN2212_c0_g1	457.675188357996	0.170643712412059	3645.0546421496	4102.7298305076	0.523105841526894	457.67522017016
down	TRINITY_DN2871_c0_g1	263.288678396963	-1.01668741815965	520.590463299931	257.301784902968	0.900289184499711	-263.290641355377
down	TRINITY_DN1000_c0_g1	1939.61168983354	-1.39335344230225	3131.83537125038	1192.22368141684	0.966599190283401	-1939.61219030319
	TRINITY_DN2210_c0_g1	422.45042868879	0.374693477875489	1424.48293143662	1846.93336012541	0.80454019664546	422.450594856422
down	TRINITY_DN900_c0_g1	637.170594952707	-0.801074242202743	1495.43065829343	858.260063340722	0.903672643146327	-637.171098522468
down	TRINITY_DN1759_c0_g1	914.481944845027	-3.80452296257024	984.975584544471	70.4936396994433	0.9786003470214	-914.489858796978
	TRINITY_DN347_c0_g1	63.4464590016637	0.0332104366153537	2724.57699111132	2788.02345011298	0.137998843262001	63.4464676935044
down	TRINITY_DN289_c0_g1	5499.03467411682	-0.900994410721652	11839.0563945855	6340.02172046868	0.934094852515905	-5499.03474792895
	TRINITY_DN2309_c0_g1	1.34279810017675	-1.88189801571647	1.84279810017675	0.5	0.1106998264893	-2.31184923370791
up	TRINITY_DN2968_c0_g1	875.618955812385	2.9793554657913	127.153068912195	1002.77202472458	0.975997686524002	875.624024531627
down	TRINITY_DN903_c0_g1	782.282126955892	-1.07515797603399	1488.98086494281	706.698737986919	0.946587622903412	-782.282865796834
	TRINITY_DN563_c0_g1	312.981395392569	0.604246627074336	601.673579707708	914.654975100277	0.861654135338346	312.981978675875
	TRINITY_DN1723_c0_g1	133.660727588128	-0.525736071289893	437.664548791977	304.003821203849	0.776923076923077	-133.661761539359
down	TRINITY_DN2371_c0_g1	1864.70943728709	-2.00060010539923	2485.93463713843	621.225199851344	0.98181029496819	-1864.71051048368
	TRINITY_DN2965_c0_g1	32.2241689526647	-0.487347617101304	112.410684110782	80.1865151581168	0.50855986119144	-32.2278539836238
	TRINITY_DN1167_c0_g1	572.60212573359	-0.596142481491394	1691.68865596225	1119.08653022866	0.886437246963563	-572.602436058811
down	TRINITY_DN1222_c0_g1	1100.80129506895	-0.997838901953753	2204.90792686148	1104.10663179253	0.953267784846732	-1100.80174732235
up	TRINITY_DN621_c0_g1	3530.67489668079	0.755480513675863	5130.34991089206	8661.02480757285	0.927472527472528	3530.67497750823
up	TRINITY_DN3015_c0_g1	4082.35542542195	1.21474118585215	3090.3724139964	7172.72783941836	0.967206477732794	4082.35560615047
	TRINITY_DN2804_c0_g1	8.60284681649524	0.251622573710564	45.1485534543303	53.7514002708255	0.211567379988433	8.60652585354178
	TRINITY_DN2749_c0_g1	71.4189078108295	-0.0706445743731	1494.50925924334	1423.09035143251	0.242972816657027	-71.4189427501392
	TRINITY_DN1225_c0_g1	367.169823142923	-0.225578767848218	2536.61158489329	2169.44176175037	0.642712550607287	-367.169892437528
down	TRINITY_DN1884_c0_g1	867.121375276953	-1.55815754898227	1312.99364637593	445.872271098979	0.954742625795257	-867.122775226866
up	TRINITY_DN38_c0_g1	933.497912028115	1.45301124642499	537.175646201521	1470.67355822964	0.956130711393869	933.499042850356
	TRINITY_DN3018_c0_g1	2915.86585693449	0.478976727653982	7405.28416556025	10321.1500224947	0.887883169462117	2915.86589627421
up	TRINITY_DN126_c0_g1	348.856995698148	1.28020922542264	244.170748273419	593.027743971567	0.920474262579526	348.859344698115
down	TRINITY_DN1386_c0_g1	886.40903231514	-3.0512774857515	1008.01056079668	121.60152848154	0.977501445922499	-886.414283991497
	TRINITY_DN782_c0_g1	2667.07447080283	-0.461454258713379	9742.87355563446	7075.79908483162	0.882475419317525	-2667.07451072298
down	TRINITY_DN123_c0_g1	2070.36441122563	-0.565016609530191	6388.98101331278	4318.61660208715	0.901908617698091	-2070.36448832408
down	TRINITY_DN35_c0_g1	1629.65956339219	-0.689929678225697	4287.2697800612	2657.61021666901	0.917524580682475	-1629.65970943586
	TRINITY_DN1942_c0_g1	110.423511244138	-0.162657627404555	1035.65253229933	925.229021055193	0.456795835743204	-110.423631044211
	TRINITY_DN287_c0_g1	559.150335249946	0.42240755989203	1643.77590535766	2202.9262406076	0.840977443609023	559.150494802851
down	TRINITY_DN1003_c0_g1	550.334795345048	-0.808643748815498	1282.58747772302	732.252682377967	0.900347021399653	-550.335389441919
up	TRINITY_DN2966_c0_g1	1443.17100648254	2.36585905376639	347.367441883317	1790.53844836586	0.98074031231926	1443.17294571403
down	TRINITY_DN1819_c0_g1	2390.70760922601	-2.28238677499425	3009.28929758863	618.581688362615	0.984181607865818	-2390.70869871269
up	TRINITY_DN2307_c0_g1	459.246885069652	4.8424856758714	16.5851829015907	475.832067971242	0.957894736842105	459.272414927893
	TRINITY_DN1940_c0_g1	107.697879604472	0.53907766895484	237.7209549228	345.418834527272	0.75347021399653	107.699228762478
	TRINITY_DN785_c0_g1	676.811705591525	-0.382224720322231	2907.93540207891	2231.12369648738	0.826431463273569	-676.811813520897
	TRINITY_DN623_c0_g1	1931.79902379838	0.48133197960326	4877.88657116785	6809.68559496622	0.885309427414691	1931.79908376333
up	TRINITY_DN1164_c0_g1	1841.59120944256	0.771463403408011	2604.79511459983	4446.38632404239	0.924204742625795	1841.59137102992
up	TRINITY_DN2805_c0_g1	757.785132309193	1.74118739362123	323.411066581019	1081.19619889021	0.957085020242915	757.787132697831
	TRINITY_DN36_c0_g1	670.138732037051	-0.295076554873224	3622.94106494748	2952.80233291043	0.761740890688259	-670.138797001337
	TRINITY_DN843_c0_g1	125.761586230637	0.0913951959858069	1922.95981753443	2048.72140376507	0.301619433198381	125.761619440621
	TRINITY_DN2469_c0_g1	1.92325520786741	-1.06440491973711	3.68559620035349	1.76234099248608	0.1106998264893	-2.19815113851384
	TRINITY_DN1004_c0_g1	1443.7380298059	0.38400842486605	4734.14831935406	6177.88634915996	0.84251012145749	1443.73808087558
	TRINITY_DN2590_c0_g1	208.556362080432	-0.99902891088509	417.393769690033	208.837407609601	0.883082706766917	-208.55875484618
	TRINITY_DN1663_c0_g1	115.364993940016	0.158945784624198	990.503978845001	1105.86897278502	0.458646616541353	115.365103434888
	TRINITY_DN2967_c0_g1	5.64907996206623	-1.64936742045827	8.29259145079536	2.64351148872912	0.226865240023135	-5.88493987271641
up	TRINITY_DN2308_c0_g1	1063.90343009538	1.50668540640248	577.71720440541	1641.62063450079	0.958646616541353	1063.90449696842
	TRINITY_DN2370_c0_g1	90.0661885822105	0.0585266488678993	2175.42315725865	2265.48934584086	0.220358588779641	90.0662075980495
down	TRINITY_DN564_c0_g1	1038.3798156093	-0.979281735028277	2107.23962755211	1068.85981194281	0.921081550028918	-1038.38027738277
up	TRINITY_DN1223_c0_g1	288.855293175628	2.9128750037628	44.2271544042419	333.08244757987	0.933111625216888	288.869979811619
down	TRINITY_DN2806_c0_g1	345.781445859629	-2.32313918813728	432.136154491447	86.3547086318181	0.939762868710237	-345.789249798867
down	TRINITY_DN380_c0_g1	1963.77748900247	-0.701805869118088	5098.10094413897	3134.3234551365	0.919953730480046	-1963.77761440656
up	TRINITY_DN2984_c0_g1	382.659445297792	1.31529950642945	257.070334974656	639.729780272448	0.926344707923655	382.661705803449
	TRINITY_DN2443_c0_g1	5596.66083455082	-0.171187253113106	50019.9902321475	44423.3293975967	0.539531521110468	-5596.66083716891
up	TRINITY_DN685_c0_g1	1266.39850528053	1.95433651088539	440.428745942242	1706.82725122277	0.96844997108155	1266.40001326909
	TRINITY_DN144_c0_g1	3245.46291298189	-0.385277465975854	13847.7063237782	10602.2434107963	0.85401966454598	-3245.46293585054
down	TRINITY_DN2207_c0_g1	3484.64746973182	-1.02904674514433	6833.09535545537	3348.44788572356	0.964632735685367	-3484.64762167505
down	TRINITY_DN1271_c0_g1	634.442768667933	-0.812541379909503	1473.31708109131	838.874312423375	0.904973973395026	-634.443288985333
	TRINITY_DN275_c0_g1	4186.8757012639	0.330973492169966	16236.8940606573	20423.7697619212	0.815268941584731	4186.87571434567
up	TRINITY_DN790_c0_g1	6570.96104123179	0.637538605171188	11825.2354088342	18396.196450066	0.920994794679005	6570.96107215995
	TRINITY_DN618_c0_g1	41.5781449297992	-0.0357437266432571	1699.05984836296	1657.48170343316	0.161798727588201	-41.5781602938055
	TRINITY_DN723_c0_g1	346.280173606939	-0.655690418340992	948.119622540936	601.839448933997	0.872382880277617	-346.280794389721
	TRINITY_DN749_c0_g1	529.361951081459	-0.445386511736717	1992.98614534115	1463.62419425969	0.849797570850202	-529.362138447693
	TRINITY_DN2164_c0_g1	0.120685661535995	-0.0644049197371143	2.76419715026512	2.64351148872912	0.0484094852515905	-0.136795550317709
	TRINITY_DN2917_c0_g1	424.627216751371	-0.187202408314946	3489.33820268467	3064.7109859333	0.566252168883748	-424.627258016672
	TRINITY_DN1314_c0_g1	9.07182175246817	-0.0113628354096127	1156.35580786091	1147.28398610844	0.078716020821284	-9.0718288686782
down	TRINITY_DN859_c0_g1	1635.88505647051	-1.34811207998392	2694.1708224584	1058.28576598789	0.964661654135338	-1635.88561195143
down	TRINITY_DN444_c0_g1	593.31100689173	-0.900386203653007	1277.98048247257	684.669475580843	0.90508964719491	-593.311690087255
	TRINITY_DN985_c0_g1	185.12902168453	-0.485612186256164	647.743532212126	462.614510527597	0.801359167148641	-185.129658588424
down	TRINITY_DN1619_c0_g1	850.40944300742	-2.38759798186105	1051.31631615083	200.906873143413	0.971139386928861	-850.41279469462
	TRINITY_DN2338_c0_g1	12.7023016203648	-0.848676228681677	28.5633705527396	15.8610689323747	0.318854829381145	-12.7306212651171
down	TRINITY_DN2853_c0_g1	378.080562561327	-1.05711856565862	727.905249569815	349.824687008487	0.921139386928861	-378.082040417621
	TRINITY_DN3031_c0_g1	93.8746992080382	-0.142259697875078	999.717969345885	905.843270137847	0.410121457489879	-93.8748069996487
	TRINITY_DN208_c0_g1	522.783722573766	0.276292979170088	2476.72064663755	2999.50436921131	0.729207634470792	522.783795584651
	TRINITY_DN1140_c0_g1	996.349812286078	-0.482352227161624	3505.92338558626	2509.57357330018	0.875708502024292	-996.349929044095
	TRINITY_DN2202_c0_g1	111.931787780048	0.114778282551872	1351.69240647964	1463.62419425969	0.346443030653557	111.931846628616
	TRINITY_DN2448_c0_g1	8.45350566617668	-1.76484463787821	11.9781876511488	3.52468198497217	0.289791787160208	-8.63576485575706
up	TRINITY_DN2743_c0_g1	512.961360127237	1.14939327465538	421.079365890386	934.040726017624	0.934123770965876	512.962647849222
	TRINITY_DN2989_c0_g1	0.24137132307199	-0.0644049197371143	5.52839430053024	5.28702297745825	0.0484094852515905	-0.249816150974807
down	TRINITY_DN3141_c0_g1	344.373446475042	-2.84867622868168	399.887187738354	55.5137412633116	0.943637941006362	-344.385228477289
	TRINITY_DN3162_c0_g1	0.0804571076906633	-0.0644049197371139	1.84279810017675	1.76234099248608	0.0484094852515905	-0.103059884845128
	TRINITY_DN1960_c0_g1	590.030433849744	0.659960637649459	1017.22455129756	1607.25498514731	0.892683632157316	590.030802939101
up	TRINITY_DN2317_c0_g1	869.892722083234	1.38313597966909	540.861242401875	1410.75396448511	0.954106419895894	869.893821680852
down	TRINITY_DN1161_c0_g1	932.465217109388	-0.774575299061347	2244.52808601528	1312.06286890589	0.913736263736264	-932.465538819399
down	TRINITY_DN1914_c0_g1	940.913756391713	-1.63318393456277	1388.54836848318	447.634612091465	0.961972238288028	-940.915173783975
down	TRINITY_DN1597_c0_g1	1924.50118434112	-1.60552146155101	2866.47244482493	941.971260483811	0.97272990167727	-1924.50185404679
	TRINITY_DN2143_c0_g1	70140.7038085592	-0.295147774134215	379116.088952212	308975.385143653	0.791064198958936	-70140.7038091802
	TRINITY_DN2507_c0_g1	0.482742646143981	-0.0644049197371143	11.0567886010605	10.5740459549165	0.0484094852515905	-0.487019975044594
up	TRINITY_DN56_c0_g1	447.419690239124	1.3540964348453	287.476503627572	734.896193866696	0.933024869866975	447.421739291721
	TRINITY_DN1740_c0_g1	559.691972306298	0.0729306632593703	10794.1898717853	11353.8818440916	0.260526315789474	559.691977057913
	TRINITY_DN2365_c1_g1	409.752493612754	0.0832004154851678	6902.200284212	7311.95277782476	0.288085598611914	409.752502059693
down	TRINITY_DN490_c0_g1	981.143961907348	-0.903475707633867	2108.1610266022	1127.01706469485	0.918970503181029	-981.144377885131
	TRINITY_DN2038_c0_g1	129.012395088343	0.390074484911879	415.550971589856	544.563366678199	0.729352226720648	129.012984790425
	TRINITY_DN313_c0_g1	1282.96003319602	-0.435484673346107	4923.95652367227	3640.99649047625	0.868854829381145	-1282.96010710592
	TRINITY_DN1209_c0_g1	294.171005760699	-0.101847203949648	4315.83315061394	4021.66214485324	0.33770965876229	-294.17102339135
	TRINITY_DN203_c0_g1	623.028934957889	-0.113783286452659	8215.19393058793	7592.16499563004	0.370936957779063	-623.028945347965
	TRINITY_DN203_c0_g2	3515.90213648263	0.329065187388382	13723.3174520162	17239.2195884989	0.814661654135338	3515.9021518818
	TRINITY_DN1330_c0_g1	795.352006292465	-0.478499172796749	2817.63829517024	2022.28628887778	0.870618854829381	-795.352150229637
down	TRINITY_DN1145_c0_g1	1352.43636323838	-1.80723275293598	1893.47504793161	541.038684693227	0.969115095430885	-1352.43757072172
up	TRINITY_DN1035_c0_g1	1524.45250529375	1.42206771758468	907.578064337047	2432.03056963079	0.964343551185656	1524.45316857323
up	TRINITY_DN1381_c0_g1	467.95884448262	2.29477021841902	119.781876511488	587.740720994109	0.951156737998843	467.964470980292
down	TRINITY_DN3036_c0_g1	770.907921960172	-0.743310190642187	1914.66722608364	1143.75930412347	0.907952573742047	-770.908280310303
	TRINITY_DN3146_c0_g1	24.1839675422554	0.131515290238143	253.384738774303	277.568706316558	0.296182764603817	24.1843251375024
	TRINITY_DN98_c0_g1	119.916341256139	-0.505914630377149	405.415582038884	285.499240782745	0.761567379988433	-119.917408452117
up	TRINITY_DN1051_c0_g1	1300.06979347613	1.09618221712586	1142.53482210958	2442.60461558571	0.957027183342973	1300.07025561102
	TRINITY_DN190_c0_g1	607.755749850344	0.127356749298315	6585.2390109816	7192.99476083195	0.427212261422788	607.755763194308
	TRINITY_DN943_c0_g1	159.280241308255	0.299233427035085	691.04928756628	850.329528874535	0.687680740312319	159.28052238695
	TRINITY_DN2794_c0_g1	484.168214062376	-0.303473054150495	2552.27536874479	2068.10715468242	0.751388085598612	-484.168309169699
	TRINITY_DN875_c0_g1	333.251065799016	0.302396393888882	1429.08992668707	1762.34099248608	0.736871023713129	333.251202998217
	TRINITY_DN1592_c0_g1	1323.53248702557	-0.215309959884479	9546.61555796563	8223.08307094006	0.648611914401388	-1323.5325045387
	TRINITY_DN2185_c0_g1	1105.6633952338	0.406688985983178	3395.35549957565	4501.01889480945	0.850375939849624	1105.66347002868
down	TRINITY_DN2427_c0_g1	937.06669162823	-5.56182290258431	957.33361304182	20.26692141359	0.979120879120879	-937.083197177858
	TRINITY_DN2764_c0_g1	66.9364331643908	0.0658314549552362	1433.69692193751	1500.6333551019	0.241555812608444	66.9364655367418
	TRINITY_DN2223_c0_g1	118.72877308255	-0.41081569982382	479.127506045954	360.398732963404	0.726489300173511	-118.729483816055
	TRINITY_DN3120_c0_g1	115.725410627264	-0.263642674989939	692.892085666457	577.166675039192	0.618247541931752	-115.725710938879
up	TRINITY_DN1630_c0_g1	545.342585606929	1.42043793857638	325.253864681196	870.596450288125	0.940399074609601	545.344435490441
up	TRINITY_DN2733_c1_g1	6466.07034769723	0.67007930840914	10937.9281235991	17403.9984712963	0.923221515326778	6466.07038241741
	TRINITY_DN1014_c0_g1	6115.94733939583	0.229639093540365	35446.2214568997	41562.1687962955	0.677617119722383	6115.94734370702
down	TRINITY_DN3082_c0_g1	904.403877644564	-0.709403385930094	2328.37539957332	1423.97152192875	0.908704453441296	-904.404155868209
	TRINITY_DN465_c0_g1	1350.80734417622	0.523424053297775	3088.52961589623	4439.33696007244	0.890023134759977	1350.80744558695
up	TRINITY_DN296_c0_g1	1165.54608651097	1.24248844030732	853.215520381833	2018.76160689281	0.957403123192597	1165.54674876582
up	TRINITY_DN774_c0_g1	2480.21497597166	0.836856737630738	3154.87034750259	5635.08532347425	0.928976286871024	2480.21511715482
	TRINITY_DN186_c0_g1	7121.79445059472	0.364723662470753	24759.8352739748	31881.6297245695	0.839936379410064	7121.79445993389
	TRINITY_DN2963_c0_g1	46.8601901504624	0.101605031701815	642.215137911596	689.075328062058	0.293493348756507	46.860300303348
	TRINITY_DN1791_c0_g1	667.58670774627	-0.219249347896787	4735.06971840415	4067.48301065788	0.638519375361481	-667.58674374929
	TRINITY_DN2706_c0_g1	660.190117705613	0.523490485106335	1509.25164404476	2169.44176175037	0.874262579525737	660.190325253588
up	TRINITY_DN1424_c0_g1	463.455452469994	8.9772542319001	0.921399050088373	464.376851520083	0.958241758241758	463.542390205806
up	TRINITY_DN2595_c0_g1	1118.59275749226	0.998229942554116	1121.34264395755	2239.93540144981	0.953730480046269	1118.59320290138
down	TRINITY_DN1892_c0_g1	740.389325997233	-2.72280684470962	872.564900433689	132.175574436456	0.971197223828803	-740.394332587541
	TRINITY_DN3116_c0_g1	15.0278423666856	-0.649367420458271	41.4629572539768	26.4351148872912	0.356795835743204	-15.0418657168817
down	TRINITY_DN664_c0_g2	1030.78488865699	-0.810827195418819	2397.48032832995	1366.69543967296	0.917727009832273	-1030.78520755992
	TRINITY_DN664_c0_g1	245.410129438859	-0.224136212386236	1705.50964171358	1460.09951227472	0.608444187391556	-245.410231792074
up	TRINITY_DN2633_c0_g1	546.961094807754	1.14824095668982	449.642736443126	996.60383125088	0.936061307113939	546.962300063351
	TRINITY_DN575_c0_g1	345.161478103034	0.74518039963289	510.455073748959	855.616551851993	0.879554655870445	345.162282499261
	TRINITY_DN2264_c1_g1	1302.32090670233	0.316492978005142	5309.1013266092	6611.42223331154	0.798178137651822	1302.32094515975
	TRINITY_DN2523_c0_g1	325.40486887476	-0.342540765094011	1539.65781269767	1214.25294382291	0.772961249277039	-325.405049164231
	TRINITY_DN385_c0_g1	230.295234656215	-0.086830682798349	3942.66653532815	3712.37130067193	0.310237131289763	-230.295251025566
	TRINITY_DN2874_c0_g1	43.0572116291785	0.0578587259525281	1052.23771520092	1095.2949268301	0.209311740890688	43.0572505033941
	TRINITY_DN1403_c0_g1	115.342402157639	0.22352066163839	688.285090416015	803.627492573654	0.564256795835743	115.342618736444
up	TRINITY_DN224_c0_g1	9996.50382756318	0.54108617268865	21967.0747531569	31963.5785807201	0.904973973395026	9996.50384220701
	TRINITY_DN224_c0_g2	7262.87791647772	-0.12823104648733	85398.0281593407	78135.150242863	0.435396182764604	-7262.87791760973
	TRINITY_DN2729_c1_g1	2099.97718381369	0.0656525720351303	45104.326299926	47204.3034837397	0.262261422787739	2099.97718483995
	TRINITY_DN795_c0_g1	47.3324229352675	0.0118528121658627	5737.5518849003	5784.88430783557	0.0835454019664546	47.3324244193364
	TRINITY_DN1292_c0_g1	425.573933830806	0.787619051654218	586.009795856205	1011.58372968701	0.889820705610179	425.574662662144
up	TRINITY_DN355_c0_g1	1611.61784870888	1.8038856232499	646.822133162038	2258.43998187091	0.971255060728745	1611.61885825414
	TRINITY_DN1482_c0_g1	70.8837978250851	0.200492230113869	475.4419098456	546.325707670686	0.493262001156738	70.8840813669887
	TRINITY_DN2654_c0_g1	3.96333838891656	0.476163461625589	10.1353895509721	14.0987279398887	0.130942741469057	3.9918395292455
	TRINITY_DN2684_c0_g1	4.88473743900493	0.613666985375524	9.21399050088373	14.0987279398887	0.16096009253904	4.92313386136883
	TRINITY_DN1813_c0_g1	672.901820491819	-0.400156068068229	2778.01813601644	2105.11631552463	0.835743204164257	-672.901939472671
up	TRINITY_DN2464_c0_g1	4770.53303216591	0.901927199426427	5492.45973757679	10262.9927697427	0.933458646616541	4770.53311742606
	TRINITY_DN544_c1_g1	18230.2346473693	-0.111416216723547	245290.248119276	227060.013471907	0.37727009832273	-18230.2346477098
	TRINITY_DN1871_c0_g1	210.848846674811	-0.215533387486453	1519.38703359573	1308.53818692092	0.601041064198959	-210.848956835786
	TRINITY_DN2354_c0_g1	0.00385768835425537	-2.74582317398435E-4	20.2707791019442	20.26692141359	0.0484094852515905	-0.00386744811052268
up	TRINITY_DN744_c0_g1	628.235432589997	1.00193757509158	626.551354060094	1254.78678665009	0.939329091960671	628.236231556606
	TRINITY_DN964_c0_g1	7.07858517941895	-0.00556911329066242	1837.26970587622	1830.1911206968	0.077299016772701	-7.07858737018287
	TRINITY_DN3010_c0_g1	0.0402285538453315	-0.0644049197371138	0.921399050088373	0.881170496243041	0.0484094852515905	-0.0759363564495348
down	TRINITY_DN1072_c0_g1	757.688158498474	-0.856331889933699	1692.61005501234	934.921896513867	0.91203007518797	-757.688642407364
up	TRINITY_DN1761_c0_g1	1811.85735313995	0.745003157184781	2680.34983670708	4492.20718984702	0.923337189126663	1811.85750630589
	TRINITY_DN634_c0_g1	490.783876639284	-0.416533252400176	1957.0515823877	1466.26770574842	0.836928860613071	-490.784053397249
up	TRINITY_DN1241_c0_g1	351.460278633032	1.28332466833669	245.092147323507	596.552425956539	0.920879120879121	351.462621595829
	TRINITY_DN1949_c0_g1	19.1846081481203	2.36855448753899	4.60699525044186	23.7916033985621	0.472325043377675	19.3302674621269
	TRINITY_DN419_c0_g1	155.259603314717	-0.269175313565622	912.185059587489	756.925456272773	0.652862926547137	-155.25983665067
up	TRINITY_DN2718_c0_g1	561.469823662804	1.26547923414201	399.887187738354	961.357011401158	0.938895315211105	561.47124977298
	TRINITY_DN2778_c0_g1	632.753723754178	-0.600493583807836	1858.46188402825	1225.70816027407	0.88956043956044	-632.754008693207
up	TRINITY_DN2823_c0_g1	733.608325795897	1.38861471038595	453.32833264348	1186.93665843938	0.949710815500289	733.609640018364
	TRINITY_DN760_c0_g1	280.875706083389	0.379536794166039	933.377237739522	1214.25294382291	0.789271255060729	280.875962510181
	TRINITY_DN3104_c0_g1	27.6651176327767	-0.29573046584357	149.266646114316	121.60152848154	0.42753036437247	-27.6666982154323
	TRINITY_DN2953_c1_g1	46.0010684617908	-0.831205743444083	105.039491710075	59.0384232482838	0.628918449971082	-46.0085774895757
	TRINITY_DN1513_c0_g1	1026.69090909295	0.536806932629117	2277.69845181846	3304.3893609114	0.888635049161365	1026.69104942811
up	TRINITY_DN107_c0_g1	924.739106007146	0.879590928112955	1101.07186485561	2025.81097086275	0.917524580682475	924.739524330553
	TRINITY_DN19_c0_g1	911.979925581065	-0.0241330636500796	54976.1957225729	54064.2157969918	0.114806246385194	-911.979925900373
	TRINITY_DN1470_c0_g1	224.839016365975	-0.171933384041559	2001.27873679195	1776.43972042597	0.505986119144014	-224.839082104308
	TRINITY_DN2499_c0_g1	5.17019500427651	-0.504977511123095	17.5065819516791	12.3363869474026	0.175621746674378	-5.19479726928644
	TRINITY_DN81_c0_g1	4.62794673545932	-0.00485517076091232	1377.49157988212	1372.86363314666	0.054251012145749	-4.62794928223416
	TRINITY_DN1956_c0_g1	2.05165624611192	-0.0644049197371141	46.991351554507	44.9396953083951	0.0889242336610758	-2.05266688624735
	TRINITY_DN2003_c0_g1	262.771759530436	0.447589708990868	722.376855269284	985.14861479972	0.816136495083864	262.772140728938
	TRINITY_DN2008_c0_g1	34281.2598686688	-0.237992873531422	225422.120402221	191140.860533552	0.701301330248699	-34281.2598694949
	TRINITY_DN2780_c0_g1	336.10234948407	-0.916124912334782	715.005662868577	378.903313384508	0.883718912666281	-336.103598037222
down	TRINITY_DN2549_c0_g1	928.393863446552	-1.15295156813761	1687.08166071181	758.687797265259	0.951677270098323	-928.394579358655
down	TRINITY_DN934_c0_g1	773.990089852845	-0.752422138072879	1904.53183653267	1130.54174667982	0.908473105841527	-773.990455580357
	TRINITY_DN1129_c0_g1	189.550847893967	0.670071122403394	320.646869430754	510.197717324721	0.831954887218045	189.552032256663
down	TRINITY_DN3040_c0_g1	1189.59837242027	-1.12234236498609	2200.30093161103	1010.70255919077	0.955986119144014	-1189.59890186454
down	TRINITY_DN824_c0_g1	1537.54115284317	-0.600060721633907	4518.54094163338	2980.99978879021	0.908762290341238	-1537.5412699369
down	TRINITY_DN922_c0_g1	589.787976577061	-1.14570502183896	1076.19409050322	486.406113926159	0.938606130711394	-589.789089382688
	TRINITY_DN369_c0_g1	175.507779261341	0.795303739141332	238.642353972889	414.150133234229	0.832533256217467	175.509581189418
	TRINITY_DN1093_c0_g1	755.063426595541	-0.15835643173027	7263.38871184664	6508.3252852511	0.505147484094853	-755.063443201272
	TRINITY_DN591_c0_g1	621.894740462908	0.36438573460906	2164.36636865759	2786.2611091205	0.811711972238288	621.894847214858
	TRINITY_DN2237_c0_g1	421.972652426498	0.801950751968586	567.581814854438	989.554467280935	0.889618276460382	421.973414471649
	TRINITY_DN481_c0_g1	224.975110035041	0.334729609890726	861.508111832629	1086.48322186767	0.740659340659341	224.97535904892
up	TRINITY_DN309_c0_g1	511.063457067547	2.86848088440435	81.0831164077768	592.146573475324	0.959572006940428	511.071507063754
	TRINITY_DN3001_c0_g1	14.38142513936	0.0331256179234232	619.180161659387	633.561586798747	0.124117987275882	14.3814632894423
	TRINITY_DN201_c3_g1	163.676195140597	-0.123632141341212	1992.98614534115	1829.30995020055	0.380277617119722	-163.676241833105
up	TRINITY_DN1839_c0_g1	807.16043291014	0.848008715313606	1008.93195984677	1816.09239275691	0.913591671486408	807.160878372128
up	TRINITY_DN195_c0_g1	964.99355497546	1.06337607204262	885.464487134926	1850.45804211039	0.951301330248699	964.994140869698
	TRINITY_DN2888_c0_g1	51.9774862132767	0.891200960904432	60.8123373058326	112.789823519109	0.6548004626952	51.9851258746585
up	TRINITY_DN3094_c0_g1	510.463332100472	1.01724217942038	498.47688609781	1008.94021819828	0.932591093117409	510.464345670458
	TRINITY_DN1846_c0_g1	130.983594226765	0.436828231390539	370.402418135526	501.386012362291	0.752458068247542	130.984322632388
	TRINITY_DN643_c0_g1	110.88144471691	0.400596956943129	346.446042833228	457.327487550138	0.716223250433777	110.882168360973
	TRINITY_DN758_c0_g1	102.678677420817	0.262684880266027	514.140669949312	616.819347370129	0.607634470792366	102.679013436215
	TRINITY_DN2068_c0_g1	1408.94349759497	0.0836072199526066	23614.5362547149	25023.4797523099	0.29091960670908	1408.94350007561
	TRINITY_DN2396_c0_g1	237.291122591062	-0.338008567281095	1136.08502875896	898.793906167902	0.75294968189705	-237.291363328541
up	TRINITY_DN2900_c0_g1	180.139951729823	8.4969731954848	0.5	180.639951729823	0.900404858299595	180.340236116924
	TRINITY_DN538_c0_g1	380.991883470916	0.457176050644825	1021.83154654801	1402.82343001892	0.84010989010989	380.992157767922
up	TRINITY_DN545_c0_g1	2657.98880172959	2.57448501714426	536.254247151433	3194.24304888102	0.986292654713707	2657.9900485316
up	TRINITY_DN2494_c0_g1	893.006883190444	10.8033350329827	0.5	893.506883190444	0.978368999421631	893.072228586997
up	TRINITY_DN2439_c0_g1	289.728748295162	2.14335215523094	84.7687126081303	374.497460903293	0.927385772122614	289.736676220224
up	TRINITY_DN2895_c0_g1	596.017881691487	3.19977040750125	72.7905249569815	668.808406648468	0.965789473684211	596.026470743262
down	TRINITY_DN694_c0_g1	847.230289931085	-1.08359108624975	1604.15574620386	756.925456272773	0.948640832851359	-847.230982876779
	TRINITY_DN1365_c0_g1	293.036845384547	0.236670851291812	1643.77590535766	1936.8127507422	0.651474840948525	293.036940957994
down	TRINITY_DN2837_c0_g1	9030.33621347308	-1.23706585385049	15684.0546306043	6653.7184171312	0.9713996529786	-9030.33629820591
	TRINITY_DN1255_c0_g1	312.747739446206	0.634048485373544	566.660415804349	879.408155250555	0.864921920185078	312.748382163991
	TRINITY_DN3158_c0_g1	1.19032853938882	-0.00300437507297071	572.18881010488	570.998481565491	0.0515905147484095	-1.19033233088625
	TRINITY_DN2675_c0_g1	133.195610340509	0.237722932416117	743.569033421317	876.764643761826	0.604598033545402	133.195822480186
	TRINITY_DN2947_c0_g1	221.384315746185	-0.265584539780446	1316.67924257629	1095.2949268301	0.677935222672065	-221.384475050881
	TRINITY_DN1567_c0_g1	64.5039972125919	-0.340495478396354	306.825883679428	242.321886466836	0.609051474840949	-64.5048958883965
	TRINITY_DN2565_c0_g1	385.036233315272	0.709360592632044	606.280574958149	991.316808273422	0.880653556969346	385.03688674991
down	TRINITY_DN2883_c0_g1	1219.79457423175	-3.50214146727509	1337.87142072832	118.076846496568	0.983776749566223	-1219.79960170516
	TRINITY_DN1677_c0_g1	65.1135119725641	-0.0270176230111633	3509.60898178661	3444.49546981405	0.138172353961828	-65.1135175777902
	TRINITY_DN2663_c0_g1	2.4825972733478	0.74295000232049	3.68559620035349	6.16819347370129	0.115355696934644	2.59138262855603
	TRINITY_DN266_c0_g1	680.52319691486	-0.532222347313977	2205.82932591156	1525.3061289967	0.876923076923077	-680.523405034573
down	TRINITY_DN1787_c0_g1	331.339949376904	-1.43786331526456	525.197458550373	193.857509173469	0.920908039329092	-331.343069195664
down	TRINITY_DN3111_c0_g1	482.857188488507	-4.57483944180851	504.00528039834	21.148091909833	0.959600925390399	-482.878860202995
	TRINITY_DN584_c0_g1	447.019622091666	-0.55554539810175	1398.68375803415	951.664135942485	0.867437825332562	-447.019967300863
up	TRINITY_DN707_c0_g1	1001.90958832236	2.03801326234692	322.489667530931	1324.39925585329	0.972643146327357	1001.91166111107
	TRINITY_DN1804_c0_g1	309.594492865796	-0.763082029178947	753.704422972289	444.109930106493	0.873915558126084	-309.595433278679
down	TRINITY_DN1081_c0_g1	747.597952512256	-1.70595094882464	1078.0368886034	330.43893609114	0.956564488143436	-747.59989892265
down	TRINITY_DN2731_c0_g1	10618.9996567669	-0.636998590567724	29749.2111302033	19130.2114734364	0.922758820127241	-10618.9996758726
	TRINITY_DN160_c0_g1	1433.41912288423	0.312862345265337	5919.06749776771	7352.48662065194	0.787998843262001	1433.41915702736
	TRINITY_DN2502_c0_g1	3.80628186188949	-1.28679734107356	6.44979335061861	2.64351148872912	0.171631000578369	-4.01791351439312
up	TRINITY_DN7_c0_g3	728.36483471289	0.88823759939468	855.979717532099	1584.34455224499	0.911567379988433	728.365376313542
down	TRINITY_DN533_c0_g1	7806.5948061825	-1.82879007900354	10865.1375986421	3058.5427924596	0.97995951417004	-7806.59502039069
	TRINITY_DN1019_c0_g1	78.9609699405082	-0.0185273894853571	6188.11602039351	6109.15505045301	0.11257952573742	-78.9609721141401
	TRINITY_DN7_c0_g1	3110.30245153295	-0.089654480842167	51621.3817812011	48511.0793296682	0.319866975130133	-3110.30245282509
up	TRINITY_DN976_c0_g1	3335.73290234263	2.18896265480172	937.062833939875	4272.79573628251	0.985656448814344	3335.73362055916
	TRINITY_DN2286_c0_g1	102.007473766006	-0.45277875452717	378.695009586321	276.687535820315	0.728050896471949	-102.008478631548
	TRINITY_DN540_c0_g1	1539.06481464073	0.503971217736394	3680.98920510305	5220.05401974378	0.887796414112204	1539.06489715414
down	TRINITY_DN1077_c0_g1	798.471088025435	-0.886939166513135	1738.68000751676	940.208919491325	0.914112203585888	-798.471580629897
	TRINITY_DN3153_c0_g1	164.430429965819	-8.36571379298073	164.930429965819	0.5	0.891758241758242	-164.643103305332
	TRINITY_DN1250_c0_g1	676.310240224301	-0.22451971236935	4692.68536210008	4016.37512187578	0.638721804511278	-676.310277492035
up	TRINITY_DN1693_c0_g1	1191.90901401503	2.01824626044083	390.67319723747	1582.5822112525	0.975853094274147	1191.91072275077
	TRINITY_DN72_c0_g1	1260.31191172885	-0.43632512071568	4829.05242151316	3568.74050978432	0.868652400231348	-1260.31198725761
down	TRINITY_DN1187_c0_g1	722.179570188412	-5.54013835070351	738.040639120787	15.8610689323747	0.972614227877386	-722.200820222786
up	TRINITY_DN261_c0_g1	5055.01061949313	5.34891639864665	127.153068912195	5182.16368840533	0.994794679005205	5055.01344944749
	TRINITY_DN2942_c0_g1	1.56119822325942	0.421021907433128	4.60699525044186	6.16819347370129	0.080508964719491	1.61697227522522
	TRINITY_DN2670_c0_g1	2.08416942324874	-0.479442419015958	7.37119240070698	5.28702297745825	0.107345286292655	-2.13860403486874
	TRINITY_DN2659_c0_g1	2.92125367729219	0.276631998097953	13.8209857513256	16.7422394286178	0.101185656448814	2.93432246173879
down	TRINITY_DN639_c0_g1	615.232808371636	-1.12789614239111	1134.24223065879	519.009422287151	0.939936379410064	-615.233842247448
	TRINITY_DN1459_c0_g1	229.630071961923	-0.164475320885288	2131.19600285441	1901.56593089248	0.483863504916136	-229.630130865636
	TRINITY_DN2560_c0_g1	314.748023318783	0.0274854773652062	16364.0471295695	16678.7951528883	0.142336610757663	314.748024518873
	TRINITY_DN371_c0_g1	250.298735939162	-0.117891355659089	3189.88351140595	2939.58477546679	0.388519375361481	-250.298763702728
up	TRINITY_DN812_c0_g1	878.838337442566	1.19797683055925	679.071099915131	1557.9094373577	0.951156737998843	878.839153945305
down	TRINITY_DN149_c0_g1	3038.37622780793	-0.701142689427738	7893.62566210709	4855.24943429916	0.922643146327357	-3038.37630870658
	TRINITY_DN2828_c0_g1	0.720256280861715	0.257523175150248	3.68559620035349	4.40585248121521	0.0484094852515905	0.764909991999199
	TRINITY_DN2841_c0_g1	114.894390079627	-0.184638725171884	956.412213991731	841.517823912105	0.497281665702718	-114.894538439511
down	TRINITY_DN542_c0_g1	986.50593263384	-0.812239786665173	2291.51943756978	1305.01350493594	0.916830537883169	-986.506267012649
	TRINITY_DN2393_c0_g1	0.285457565271578	-0.0154953192561677	26.7205724525628	26.4351148872912	0.0484094852515905	-0.285877817414412
	TRINITY_DN1305_c0_g1	1380.73635915225	-0.313838967755287	7062.52371892738	5681.78735977513	0.787478311162522	-1380.73639481977
down	TRINITY_DN918_c0_g1	582.644376416312	-1.92217599197732	791.481784025912	208.837407609601	0.949508386350492	-582.647547090088
	TRINITY_DN866_c0_g1	537.39883777832	-0.778183235583577	1289.03727107363	751.638433295314	0.897715442452285	-537.399401204204
	TRINITY_DN102_c0_g1	934.738910745027	0.325153659054766	3697.57438800464	4632.31329874967	0.800462695199537	934.738967298198
	TRINITY_DN2401_c0_g1	9.61627603933705	-1.06440491973711	18.4279810017675	8.81170496243041	0.299595141700405	-9.67500504898516
down	TRINITY_DN430_c0_g1	903.785018583467	-0.748201812683382	2233.47129741422	1329.68627883075	0.912348178137652	-903.78532828425
	TRINITY_DN1738_c0_g1	110.336990430042	-0.21659463695073	791.481784025912	681.144793595871	0.56122035858878	-110.33720302054
	TRINITY_DN2389_c0_g1	1.72211243864075	1.52055758098404	0.921399050088373	2.64351148872912	0.1106998264893	2.29733902774694
	TRINITY_DN2562_c0_g1	23.3882205375547	-0.0558046257682579	616.415964509122	593.027743971567	0.192220936957779	-23.3882871127741
up	TRINITY_DN2279_c0_g1	3164.89217830216	1.55022226407653	1641.01170820739	4805.90388650955	0.970213996529786	3164.89255796579
down	TRINITY_DN3045_c0_g1	1435.01509716739	-3.09415226313117	1625.34792435589	190.332827188497	0.985945633314054	-1435.01843293965
	TRINITY_DN2672_c0_g1	603.561584118524	-0.33078255924146	2945.71276313253	2342.151179014	0.788259109311741	-603.561674761382
up	TRINITY_DN14_c0_g1	5859.57324470821	1.01537708741631	5736.63048585021	11596.2037305584	0.966714864083285	5859.5733326831
	TRINITY_DN5_c0_g1	18800.9397795457	-0.388798767673613	79585.8429513832	60784.9031718375	0.860237131289763	-18800.9397835659
	TRINITY_DN2059_c0_g1	611.306926797821	0.702814890131685	973.91879594341	1585.22572274123	0.897108155002892	611.307330808135
up	TRINITY_DN1686_c0_g1	733.903704755929	2.4527999854623	164.00903091573	897.912735671659	0.967177559282822	733.907803530012
	TRINITY_DN2232_c0_g1	28241.7015921615	-0.388289091030357	119686.051010279	91444.3494181179	0.860786581839213	-28241.7015948307
	TRINITY_DN1576_c0_g1	135.503525688305	-0.531797824077094	439.507346892154	304.003821203849	0.7786003470214	-135.504569232505
up	TRINITY_DN980_c0_g1	410.157585008782	1.11052076276356	353.817235233935	763.974820242717	0.92513013302487	410.159088399368
	TRINITY_DN697_c0_g1	573.525153708095	0.479184932991266	1455.81049913963	2029.33565284772	0.860497397339503	573.525353889515
	TRINITY_DN2996_c0_g1	45.9426487887282	0.102671719396168	622.86575785974	668.808406648468	0.292307692307692	45.942763512945
	TRINITY_DN65_c0_g2	757.061458958293	0.0726943363800759	14649.323497355	15406.3849563133	0.261017929438982	757.06146244841
	TRINITY_DN2122_c0_g1	66.7534928873249	-0.13226694889493	761.997014423084	695.24352153576	0.370734528629265	-66.753623925626
	TRINITY_DN263_c0_g1	201.402851897866	-0.234329921179426	1343.39981502885	1141.99696313098	0.616541353383459	-201.402988217915
up	TRINITY_DN65_c0_g1	15802.0478956932	0.577368252265959	32109.8354965297	47911.8833922229	0.919317524580682	15802.047906241
	TRINITY_DN2886_c0_g1	1592.8983123166	0.375736401981962	5354.24988006354	6947.14819238014	0.843724696356275	1592.89835663137
	TRINITY_DN153_c0_g1	338.654939495543	-0.36915524899531	1500.03765354387	1161.38271404833	0.794968189705032	-338.655140696738
	TRINITY_DN1068_c0_g1	1187.29379453191	-0.388116688918306	5033.60301063278	3846.30921610088	0.844563331405437	-1187.293857968
down	TRINITY_DN1211_c0_g1	1072.89205712024	-0.673121773757687	2877.52923342599	1804.63717630575	0.909167148640833	-1072.89226827516
	TRINITY_DN2476_c0_g1	352.695802110118	-0.504104473250227	1195.97596701471	843.28016490459	0.846703296703297	-352.696162365597
up	TRINITY_DN2755_c0_g1	2012.94773228112	0.744797528844679	2978.88312893571	4991.83086121683	0.923655292076345	2012.94787006993
down	TRINITY_DN1159_c0_g1	2035.36225466665	-0.863910117647869	4517.61954258329	2482.25728791665	0.928426836321573	-2035.36243801009
	TRINITY_DN49_c0_g1	397.213346344653	0.231223318492194	2285.06964421917	2682.28299056382	0.645141700404858	397.213413643774
	TRINITY_DN1843_c0_g1	127.526144614118	0.641863877206176	227.585565371828	355.111709985946	0.790688259109312	127.527759916724
up	TRINITY_DN44_c0_g1	1067.85960745533	2.63703424079995	204.550589119619	1272.41019657495	0.979236552920763	1067.86286347276
	TRINITY_DN2514_c0_g1	952.227358442206	-0.560109065546317	2959.53374888385	2007.30639044165	0.890312319259688	-952.227523172895
	TRINITY_DN2624_c0_g1	356.497128961099	-0.316889406229998	1807.78493627339	1451.28780731229	0.761017929438982	-356.497269802171
	TRINITY_DN997_c0_g1	1023.4048266923	0.302229139332639	4391.38787272119	5414.79269941349	0.772151532677848	1023.40487131905
down	TRINITY_DN2819_c0_g1	950.53719346001	-3.80700858977928	1023.67434464818	73.1371511881724	0.979525737420474	-950.544817178672
down	TRINITY_DN2567_c0_g1	518.554237807236	-3.94047259187873	554.682228153201	36.1279903459647	0.961885482938114	-518.569209336701
	TRINITY_DN3043_c0_g1	576.605669930466	0.542127091157182	1264.15949672125	1840.76516665171	0.87299016772701	576.605924785502
	TRINITY_DN151_c0_g1	31.4625640495169	0.0204323229668896	2205.82932591156	2237.29188996108	0.109687680740312	31.4625706840648
	TRINITY_DN2977_c0_g1	2.0439408694034	-0.549831746907356	6.44979335061861	4.40585248121521	0.108068247541932	-2.11660322864838
	TRINITY_DN1543_c0_g1	123.384266611294	-0.200928304148508	949.041021591024	825.65675497973	0.537044534412956	-123.384430214636
	TRINITY_DN0_c0_g1	19288.6931761818	-0.490862851332713	66881.5928487647	47592.8996725829	0.897657605552342	-19288.6931824276
	TRINITY_DN111_c0_g1	302.349506858226	-0.231320662455936	2040.89889594575	1738.54938908752	0.63609022556391	-302.349595347276
up	TRINITY_DN416_c0_g1	1641.28941627712	0.666933150357846	2792.76052081786	4434.04993709498	0.915934065934066	1641.28955178029
	TRINITY_DN3003_c0_g1	905.196887029351	-0.397425603800786	3759.30812436056	2854.11123733121	0.84384037015616	-905.196974273964
	TRINITY_DN2881_c0_g1	369.841967374548	0.83757404731397	469.91351554507	839.755482919618	0.885627530364372	369.842915792315
	TRINITY_DN1028_c0_g1	181.604328326614	0.28684984641976	825.573548879182	1007.1778772058	0.688027761711972	181.604554870727
	TRINITY_DN3091_c0_g1	5.9268221506293	1.05107229768282	5.52839430053024	11.4552164511595	0.219172932330827	6.01930010716747
up	TRINITY_DN1511_c0_g1	1743.03073229257	1.59094690887544	866.115107083071	2609.14583937565	0.971833429728167	1743.03145835881
	TRINITY_DN2951_c0_g1	109.811247491308	0.113655394965895	1339.71421882849	1449.5254663198	0.346096009253904	109.81130630835
up	TRINITY_DN800_c0_g1	1082.79762566732	8.20355216466572	3.68559620035349	1086.48322186767	0.981665702718334	1082.82870132764
	TRINITY_DN2471_c0_g1	6.61070756599994	-1.52383653837441	10.1353895509721	3.52468198497217	0.243377674956622	-6.78406458687222
	TRINITY_DN116_c0_g1	13.5289328777867	-0.00863331331363714	2267.56306226749	2254.0341293897	0.0803643724696356	-13.528935632405
down	TRINITY_DN3008_c0_g1	4234.1631453474	-2.4917994404957	5149.69929094392	915.53614559652	0.988056680161943	-4234.16387855768
	TRINITY_DN1626_c0_g1	1213.34573035542	0.0919008846781945	18447.3303818193	19660.6761121747	0.31871023713129	1213.34573383579
	TRINITY_DN23_c0_g1	184.209262931801	0.237738523135796	1028.28133989862	1212.49060283042	0.627848467322151	184.209416343146
down	TRINITY_DN2645_c0_g1	1024.36264209966	-1.69211033046059	1483.45247064228	459.089828542625	0.963851937536148	-1024.36403966889
	TRINITY_DN3024_c0_g1	86.2742515241274	5.57945127003761	1.84279810017675	88.1170496243041	0.815268941584731	86.4544779205977
	TRINITY_DN978_c0_g1	120.547870704853	1.52055758098404	64.4979335061861	185.045804211039	0.836524002313476	120.557460270325
	TRINITY_DN2005_c0_g1	356.467353403875	0.83700162621268	453.32833264348	809.795686047355	0.884355118565645	356.468336061544
down	TRINITY_DN352_c0_g1	681.327756618824	-3.43128042067845	750.940225822024	69.6124692032003	0.970445344129555	-681.336396814793
	TRINITY_DN2409_c0_g1	378.886773935593	0.493590533383773	928.77024248908	1307.65701642467	0.848033545401966	378.887095445247
	TRINITY_DN521_c0_g1	2043.81678941772	0.499852361476042	4935.93471132341	6979.75150074113	0.890746096009254	2043.81685054168
	TRINITY_DN2629_c0_g1	1750.67567271817	0.129956886107853	18572.6406526313	20323.3163253495	0.432764603817235	1750.67567754167
	TRINITY_DN1232_c0_g1	250.295409852669	-0.705950948824638	646.822133162038	396.526723309369	0.855552342394448	-250.296405407784
	TRINITY_DN1457_c0_g1	260.161315566592	0.823226591664405	338.153451382433	598.314766949025	0.86497975708502	260.162618028342
	TRINITY_DN1047_c0_g1	239.548345015447	-0.115826253731307	3105.11479879782	2865.56645378237	0.387883169462117	-239.548373017561
	TRINITY_DN1602_c0_g1	254.61799936862	0.0610131945317118	5894.18972341532	6148.80772278394	0.228195488721805	254.618006678806
	TRINITY_DN2750_c0_g1	64.5183192705114	0.189444933120931	459.778125994098	524.29644526461	0.470503181029497	64.5185974031855
down	TRINITY_DN28_c0_g1	6932.32437825086	-0.766743129268595	16815.5326641128	9883.20828586195	0.930508964719491	-6932.3244206533
up	TRINITY_DN1173_c0_g1	988.671090766641	2.44687203285102	222.057171071298	1210.72826183794	0.974349334875651	988.674118656114
down	TRINITY_DN1406_c0_g1	2468.13709963577	-1.33094811134805	4096.54017669291	1628.40307705714	0.968045112781955	-2468.13745849402
	TRINITY_DN2698_c0_g1	2012.13424614846	0.174265488026716	15672.0764429531	17684.2106891016	0.536755349913245	2012.13425369479
down	TRINITY_DN1822_c0_g1	1294.84561358078	-2.85330293708716	1502.80185069414	207.956237113358	0.983169462116831	-1294.84875732536
	TRINITY_DN2455_c0_g1	516.963841120389	-0.534932324891849	1668.65367971004	1151.68983858965	0.867842683632157	-516.964117882991
	TRINITY_DN2852_c1_g1	2.88488281180111	-1.06440491973711	5.52839430053024	2.64351148872912	0.144245228455755	-3.07498075944974
	TRINITY_DN301_c0_g1	131.358321598989	0.191200926162993	926.927444388903	1058.28576598789	0.523048004626952	131.358460751859
	TRINITY_DN1932_c0_g1	66.0761686613923	0.0159223046180126	5954.08066167107	6020.15683033246	0.112174667437825	66.0761705797828
	TRINITY_DN411_c0_g1	141.391387201791	-0.00934149139252953	21907.1838149012	21765.7924276994	0.0844707923655292	-141.391387510379
down	TRINITY_DN1799_c0_g1	1493.52671427322	-0.575593787786899	4539.73311978541	3046.20640551219	0.907374204742626	-1493.52682518794
	TRINITY_DN1454_c0_g1	182.227599423814	0.710106745633473	286.555104577484	468.782704001298	0.831897050318103	182.228982994902
	TRINITY_DN910_c0_g1	48.2467291940561	-0.0201032304674828	3486.5740055344	3438.32727634035	0.111307113938693	-48.2467333823178
	TRINITY_DN3150_c0_g1	4.76790946582319	-1.23432992117943	8.29259145079536	3.52468198497217	0.196847888953152	-4.92509198174056
	TRINITY_DN1127_c0_g1	2806.27226891543	0.430136828340258	8078.82687117486	10885.0991400903	0.873105841526894	2806.27230188046
	TRINITY_DN1733_c0_g1	43.2699274634679	0.0619115300442863	986.818382644647	1030.08831010812	0.209311740890688	43.2699717556104
	TRINITY_DN2404_c0_g1	1.0823132654697	-0.386333014624476	4.60699525044186	3.52468198497217	0.0782244071717756	-1.14919763435212
down	TRINITY_DN2867_c0_g1	924.563881106789	-2.43032465245127	1135.16362970888	210.599748602087	0.973076923076923	-924.567075298036
up	TRINITY_DN1710_c0_g1	1343.22400166191	1.044424295284	1264.15949672125	2607.38349838316	0.956824754193175	1343.22440770809
	TRINITY_DN1653_c0_g1	415.64576212841	-0.666018661008434	1124.10684110782	708.461078979405	0.881347599768652	-415.646295732518
down	TRINITY_DN135_c0_g1	831.963836607128	-0.68417698946255	2203.0651287613	1371.10129215417	0.905031810294968	-831.964117928294
	TRINITY_DN2734_c0_g1	4.40971016956946	-0.353911536932099	20.2707791019442	15.8610689323747	0.147426257952574	-4.42388936972637
	TRINITY_DN3113_c0_g1	238.300128404857	0.413594889533058	717.769860018843	956.0699884237	0.790746096009254	238.300487323262
down	TRINITY_DN526_c0_g1	13103.7107954845	-1.87419639071694	18018.8798235282	4915.16902804368	0.981839213418161	-13103.7109295157
down	TRINITY_DN1841_c0_g1	2354.10624328091	-2.5546189888214	2836.9876752221	482.881431941187	0.985656448814344	-2354.10762938578
up	TRINITY_DN2457_c0_g1	825.830893930477	2.81050424547263	137.288458463168	963.119352393644	0.974522845575477	825.835676332843
	TRINITY_DN1285_c0_g1	853.662423764348	0.604820746391979	1639.16891010722	2492.83133387156	0.898438403701562	853.662638022396
	TRINITY_DN60_c0_g1	2535.34238267885	0.441636753121034	7079.10890182897	9614.45128450782	0.87593984962406	2535.34242114368
down	TRINITY_DN2347_c0_g1	567.469398917359	-1.15639538868298	1029.20273894871	461.733340031354	0.937507229612493	-567.470577173763
up	TRINITY_DN221_c0_g1	6376.24443311554	0.83524178411095	8131.34661702989	14507.5910501454	0.932735685367264	6376.24448782085
	TRINITY_DN1288_c0_g1	325.804405420356	-0.212745482120979	2376.28815017791	2050.48374475756	0.600404858299595	-325.804474880184
	TRINITY_DN1323_c0_g1	339.709683221841	0.709882300634827	534.411449051256	874.121132273097	0.875159051474841	339.710424932124
down	TRINITY_DN2192_c0_g1	1902.131913758	-1.08183839242667	3605.4344829958	1703.3025692378	0.961451706188548	-1902.13222140602
down	TRINITY_DN331_c0_g1	839.439175220456	-1.52928018796638	1284.43027582319	444.991100602736	0.954077501445923	-839.440568231422
up	TRINITY_DN1564_c0_g1	815.618350612419	1.30761850415431	552.839430053024	1368.45778066544	0.950722961249277	815.619398814101
up	TRINITY_DN610_c0_g1	1829.48793546671	1.10459104886938	1590.33476045253	3419.82269591924	0.96150954308849	1829.48826892649
	TRINITY_DN3139_c0_g1	84.7218887460172	-0.0526460361420556	2364.30996252677	2279.58807378075	0.193464430306536	-84.7219051030938
	TRINITY_DN3030_c1_g1	23.9200044368066	-1.15956215277745	43.3057553541535	19.3857509173469	0.496038172353962	-23.9480937997788
up	TRINITY_DN1344_c0_g1	856.370418632546	1.18915935163377	668.935710364159	1525.3061289967	0.950462695199537	856.371244267838
down	TRINITY_DN467_c0_g1	2414.25950434475	-1.1999198903936	4275.29159241005	1861.0320880653	0.965008675534991	-2414.259802533
up	TRINITY_DN1101_c0_g1	494.717818888589	9.95191941620028	0.5	495.217818888589	0.960410641989589	494.817906937441
up	TRINITY_DN2661_c0_g1	459.448027838878	5.2985504434103	11.9781876511488	471.426215490027	0.957894736842105	459.4785793939
down	TRINITY_DN941_c0_g1	1549.37549732972	-1.08402751759405	2932.81317643129	1383.43767910157	0.959224985540775	-1549.37587655203
	TRINITY_DN3027_c0_g1	507.162384667104	0.711113915198485	796.088779276354	1303.25116394346	0.891324465008676	507.162883208367
	TRINITY_DN188_c0_g1	132.386084252694	0.883756148743268	156.637838515023	289.023922767718	0.808241758241758	132.389034019785
down	TRINITY_DN2382_c0_g1	436.823606849579	-7.95922268304506	438.585947842066	1.76234099248608	0.955841526894158	-436.896112052733
	TRINITY_DN1095_c0_g1	2699.74116522074	-0.392324428071283	11338.7367103875	8638.99554516678	0.853181029496819	-2699.74119372689
	TRINITY_DN1900_c0_g1	52.7506414356005	0.116291755163561	628.39415216027	681.144793595871	0.338606130711394	52.7507696213014
	TRINITY_DN2492_c0_g1	7.28687760466206	0.57945127003761	14.742384801414	22.029262406076	0.223857721226142	7.30988023155467
down	TRINITY_DN2516_c0_g1	576.916491016858	-7.77635862589525	579.560002505587	2.64351148872912	0.965384615384615	-576.968898087828
	TRINITY_DN2626_c0_g1	208.996127179874	-0.262811688107278	1254.94550622036	1045.94937904049	0.6631000578369	-208.996292422065
	TRINITY_DN662_c0_g1	126.396984740648	0.189733085608283	899.285472886252	1025.6824576269	0.520936957779063	126.397127143663
	TRINITY_DN414_c0_g1	3312.19027191442	0.2773796093986	15624.1636923485	18936.353964263	0.758415268941585	3312.190283529
	TRINITY_DN1541_c0_g1	2124.26681569002	-0.472698124282535	7603.38496132925	5479.11814563923	0.884181607865818	-2124.26686828311
up	TRINITY_DN882_c0_g1	1336.94118623308	1.20467129288451	1024.59574369827	2361.53692993135	0.958733371891267	1336.94172897671
	TRINITY_DN1431_c0_g1	565.59903127801	0.640676613409306	1011.69615699703	1577.29518827504	0.890023134759977	565.599394137889
up	TRINITY_DN793_c0_g1	2923.60903908751	0.601329372038455	5653.70457134226	8577.31361042976	0.913967611336032	2923.60910092837
down	TRINITY_DN2921_c0_g1	1474.3409974296	-0.734158250021075	3696.65298895455	2222.31199152495	0.917437825332562	-1474.34118021917
	TRINITY_DN1103_c0_g1	364.551098081679	-0.668422160256978	983.132786444294	618.581688362615	0.875563909774436	-364.551710873426
up	TRINITY_DN2368_c0_g1	834.170874964077	1.39573546582227	511.376472799047	1345.54734776312	0.95320994794679	834.172042636185
up	TRINITY_DN350_c0_g1	723.30100331223	2.99039746550147	104.118092659986	827.419095972216	0.97085020242915	723.307184997826
	TRINITY_DN1989_c0_g1	33.1323432673876	-0.201385822564511	254.306137824391	221.173794557003	0.403325621746674	-33.1329552958612
	TRINITY_DN3059_c0_g1	357.621322450717	-0.361999547132284	1611.52693860456	1253.90561615385	0.791411220358589	-357.621505666356
	TRINITY_DN3137_c0_g1	15.1143631807819	-0.0784344796411722	285.633705527396	270.519342346614	0.20427993059572	-15.1145666933648
	TRINITY_DN831_c0_g1	553.751484801988	-0.236555216560532	3661.63982505119	3107.88834024921	0.672353961827646	-553.751535328595
	TRINITY_DN1234_c0_g1	143.712899665609	0.781374161568017	199.943593869177	343.656493534786	0.813302486986697	143.715023834942
	TRINITY_DN851_c0_g1	560.632185061012	0.764323653113057	802.538572626973	1363.17075768798	0.898496240601504	560.632706071392
	TRINITY_DN2647_c0_g1	368.535365209726	0.69015473444383	600.752180657619	969.287545867345	0.877559282822441	368.536011434193
	TRINITY_DN167_c0_g1	4338.32542660607	-0.38470233423647	18534.8632915777	14196.5378649716	0.849942163100058	-4338.32544366287
	TRINITY_DN79_c0_g1	463.760775570673	-0.205218731188308	3497.63079413546	3033.87001856479	0.610005783689994	-463.76082097633
	TRINITY_DN726_c0_g1	107.953086875375	-0.0211517217832303	7417.2623532114	7309.30926633603	0.113128976286871	-107.95308894755
up	TRINITY_DN2642_c0_g1	713.61638620507	0.714694742047222	1113.05005250675	1826.66643871182	0.902486986697513	713.616744092344
	TRINITY_DN884_c0_g1	596.87644903241	0.565448165391801	1243.8887176193	1840.76516665171	0.877674956622325	596.876716869712
up	TRINITY_DN2089_c0_g1	2533.348603131	0.559380495449228	5348.72148576301	7882.070088894	0.902631578947368	2533.3486648885
	TRINITY_DN1820_c0_g1	466.374511502179	-0.683084406436699	1236.5175252186	770.143013716418	0.887073452862926	-466.375011748273
up	TRINITY_DN994_c0_g1	2395.94499111084	0.910486974408626	2723.65559206123	5119.60058317207	0.930769230769231	2395.94516410866
down	TRINITY_DN2199_c0_g1	1780.51110820764	-0.638724103717559	4977.39766857739	3196.88656036975	0.914488143435512	-1780.51122277263
	TRINITY_DN962_c0_g1	0.0804571076906633	-0.0644049197371139	1.84279810017675	1.76234099248608	0.0484094852515905	-0.103059884845128
	TRINITY_DN2816_c0_g1	4.60313756208761	0.371694195069559	15.6637838515023	20.26692141359	0.148264893001735	4.61811996272837
	TRINITY_DN2315_c0_g1	4.6472238042872	-2.64936742045827	5.52839430053024	0.881170496243041	0.215355696934644	-5.3493772362509
up	TRINITY_DN447_c0_g1	1147.5132300187	1.76341410488021	479.127506045954	1626.64073606465	0.965876229034124	1147.51458496058
	TRINITY_DN2478_c0_g1	52.530221597546	-0.106383828130365	738.962038170875	686.431816573329	0.318652400231348	-52.5303293213185
down	TRINITY_DN725_c0_g1	586.385631923927	-1.59290046879924	877.171895684131	290.786263760204	0.948727588201272	-586.38779545513
	TRINITY_DN1672_c0_g1	290.326112896436	0.946164321973073	313.275677030047	603.601789926483	0.874927703875072	290.327654653287
up	TRINITY_DN1879_c0_g1	489.455214293947	1.16423398447392	394.358793437824	883.81400773177	0.932793522267206	489.456598934271
down	TRINITY_DN2258_c0_g1	485.127624275314	-1.2006706098282	858.743914682364	373.61629040705	0.933082706766917	-485.129110077847
	TRINITY_DN2363_c0_g1	147.032581193	0.725956931407185	224.821368221563	371.853949414563	0.811856564488143	147.034373347672
	TRINITY_DN505_c0_g1	463.003548584797	0.221033864243837	2796.44611701821	3259.44966560301	0.630075187969925	463.003601344616
	TRINITY_DN2251_c0_g1	48.7002392577822	-0.435120088030663	187.04400716794	138.343767910157	0.593956043956044	-48.7021830440509
	TRINITY_DN1206_c1_g1	820.677283866888	-0.189500862100799	6667.24352643947	5846.56624257258	0.577761711972238	-820.67730574551
	TRINITY_DN1983_c0_g1	13.9896153434154	-0.397828653462306	58.0481401555675	44.0585248121521	0.302486986697513	-13.9952708117507
up	TRINITY_DN1377_c0_g1	270.532567081979	1.5454859772799	140.974054663521	411.5066217455	0.907952573742047	270.536981536483
	TRINITY_DN556_c0_g1	1403.93437602729	0.553536571286817	3001.91810518792	4405.85248121521	0.895604395604396	1403.93448515017
up	TRINITY_DN1122_c0_g1	501.117637220739	2.13722894143254	147.42384801414	648.541485234878	0.953123192596877	501.122194760164
up	TRINITY_DN168_c0_g1	19430.3460900857	1.32116396177215	12965.0060337935	32395.3521238792	0.975563909774436	19430.3461350019
	TRINITY_DN278_c0_g1	907.577487243412	0.452594990487184	2462.89966088622	3370.47714812963	0.865905147484095	907.577600094499
up	TRINITY_DN446_c0_g1	386.622783686709	1.29096136686875	267.205724525628	653.828508212337	0.925187969924812	386.62493898727
	TRINITY_DN792_c0_g1	3541.62965410374	0.292492645538937	15757.7665546114	19299.3962087151	0.772353961827646	3541.62966618178
	TRINITY_DN2084_c0_g1	1535.27844380602	-0.454835921582729	5677.66094664455	4142.38250283854	0.874840948525159	-1535.27851118002
	TRINITY_DN2739_c0_g1	521.924623630981	-0.807938180970483	1217.16814516674	695.24352153576	0.898698669751301	-521.925248973879
	TRINITY_DN741_c0_g1	3311.03251341688	0.457657509066212	8869.38725615068	12180.4197695676	0.883371891266628	3311.03254504605
down	TRINITY_DN1012_c0_g1	919.17491793476	-0.743175635733305	2283.22684611899	1364.05192818423	0.912261422787739	-919.175218372645
up	TRINITY_DN388_c0_g1	779.483199237495	2.48483565875008	169.537425216261	949.020624453756	0.969028340080972	779.487159805581
	TRINITY_DN226_c0_g1	5947.12040828687	0.474910351204148	15255.6040723132	21202.7244806001	0.888982070561018	5947.12042724897
down	TRINITY_DN1874_c0_g1	675.330398755264	-1.57301653432816	1017.22455129756	341.8941525423	0.947773279352227	-675.332230730891
	TRINITY_DN2849_c0_g1	302.180322918387	-0.30779681352403	1572.82817850085	1270.64785558247	0.741266628108733	-302.180479677194
	TRINITY_DN2420_c0_g1	115.139596345166	0.0821745017529136	1964.42277478841	2079.56237113358	0.275650665124349	115.139625668909
up	TRINITY_DN336_c0_g1	1488.36199450877	4.30618112082795	79.2403183076001	1567.60231281637	0.986986697513013	1488.36822389285
	TRINITY_DN1769_c0_g1	160.897619067695	0.0494965154851469	4609.75944759213	4770.65706665983	0.197831116252169	160.897626680937
up	TRINITY_DN2696_c0_g1	1852.73838791901	1.661961743571	855.979717532099	2708.71810545111	0.972498554077501	1852.73913333355
up	TRINITY_DN2253_c0_g1	693.400723435583	8.55947657027634	1.84279810017675	695.24352153576	0.971341816078658	693.453551364579
	TRINITY_DN2535_c0_g1	12.0366073242113	-0.023663125834983	739.883437220964	727.846829896752	0.102718334297282	-12.0366305842118
down	TRINITY_DN1379_c0_g1	831.341662832482	-2.32615977334434	1038.4167294496	207.075066617115	0.970561017929439	-831.344917215693
up	TRINITY_DN229_c0_g1	1493.58121939321	0.769585128823957	2119.21781520326	3612.79903459647	0.921775592828224	1493.58141766205
	TRINITY_DN3022_c0_g1	336.398814393712	0.386611876647296	1094.62207150499	1431.0208858987	0.805494505494506	336.399036553671
down	TRINITY_DN498_c0_g1	667.132043495273	-1.04602639042226	1293.64426632408	626.512222828802	0.941642567958357	-667.132863550724
	TRINITY_DN3075_c0_g1	181.40207686189	0.148107156880595	1677.86767021093	1859.26974707282	0.456766917293233	181.402137323508
	TRINITY_DN462_c0_g1	87.2479951679292	0.122008204493767	988.661180744824	1075.90917591275	0.362521688837478	87.2480804764492
	TRINITY_DN2256_c0_g1	1617.567239896	0.500427689860067	3901.20357807417	5518.77081797017	0.88849045691151	1617.56731730479
up	TRINITY_DN2970_c0_g1	884.894103606245	0.607264846338363	1690.76725691216	2575.66136051841	0.900462695199537	884.894311976122
	TRINITY_DN2532_c0_g1	2.14351148872912	2.40245559670051	0.5	2.64351148872912	0.154337767495662	3.21969476758766
	TRINITY_DN2422_c0_g1	773.331059102618	-0.127027996603045	9175.29174078002	8401.9606816774	0.429178716020821	-773.33106953548
	TRINITY_DN616_c0_g1	384.892978617246	-0.227359911341935	2639.80827850319	2254.91529988594	0.644100636205899	-384.893045769062
	TRINITY_DN95_c0_g1	150.519240642179	5.38680619209521	3.68559620035349	154.204836842532	0.883314054366686	150.615601729865
	TRINITY_DN777_c0_g1	54.0881051072565	0.215702999455621	335.389254232168	389.477359339424	0.491150954308849	54.088535216602
	TRINITY_DN2205_c0_g1	38917.7606244456	-0.119635647064124	489039.917026805	450122.156402359	0.406737998843262	-38917.7606246295
down	TRINITY_DN1326_c0_g1	505.348078498517	-9.98256035472167	505.848078498517	0.5	0.961017929438982	-505.446665785203
	TRINITY_DN2583_c0_g1	4.00742463111615	-0.64936742045827	11.0567886010605	7.04936396994433	0.161307113938693	-4.05969582860946
up	TRINITY_DN2693_c0_g1	1292.21420675897	1.23094830278845	959.176411141996	2251.39061790097	0.959311740890688	1292.2147930524
up	TRINITY_DN1489_c0_g1	394.338950648304	2.00501648122037	130.838665112549	525.177615760853	0.943637941006362	394.34404786873
down	TRINITY_DN2255_c0_g1	981.922083513523	-0.755561075229981	2408.53711693101	1426.61503341748	0.914256795835743	-981.922374204843
up	TRINITY_DN2586_c0_g1	827.973471653845	0.960437299255811	875.329097583954	1703.3025692378	0.916194331983806	827.974028700373
	TRINITY_DN119_c0_g1	802.693445881835	-0.374548150524836	3510.5303808367	2707.83693495487	0.825563909774436	-802.693533266571
	TRINITY_DN1328_c0_g1	509.549116825231	-0.40905309112456	2063.93387219796	1554.38475537272	0.829467900520532	-509.549281013921
	TRINITY_DN1656_c0_g1	432.307510330507	0.177719025164922	3297.68720026629	3729.99471059679	0.544679005205321	432.307546860118
up	TRINITY_DN948_c0_g1	1647.41904424023	1.05817555297882	1522.15123074599	3169.57027498622	0.95989010989011	1647.41938408557
	TRINITY_DN2366_c0_g1	33.7947342229355	0.706970705214923	53.4411449051256	87.2358791280611	0.54063042220937	33.8021281693457
	TRINITY_DN680_c0_g1	856.165406802022	0.480336145984176	2167.13056580785	3023.29597260987	0.87246963562753	856.165541543973
up	TRINITY_DN1876_c0_g1	1100.65634320884	2.47944172719655	240.485152073065	1341.14149528191	0.976142278773858	1100.65913591681
	TRINITY_DN836_c0_g1	3.3836333049976	-0.00140822612507033	3468.14602453264	3464.76239122764	0.0538750722961249	-3.38363359804069
down	TRINITY_DN728_c0_g1	1355.40611519397	-1.24471264829957	2344.96058247491	989.554467280935	0.960005783689994	-1355.40668672351
down	TRINITY_DN2752_c0_g1	625.362134216202	-1.70494922044918	902.049670036517	276.687535820315	0.950925390399075	-625.364458346721
	TRINITY_DN1768_c0_g1	622.871255845454	0.681293410971694	1031.96693609898	1654.83819194443	0.896385193753615	622.871628442976
	TRINITY_DN3073_c0_g1	124.929479733388	-0.482470111713526	439.507346892154	314.577867158766	0.758386350491614	-124.930411365143
	TRINITY_DN889_c0_g1	43.0246984520415	0.0600316021024404	1012.61755604712	1055.64225449916	0.209311740890688	43.0247403325384
	TRINITY_DN2424_c0_g1	280.104202531368	0.578701623338026	567.581814854438	847.686017385806	0.85347021399653	280.104800336057
	TRINITY_DN2036_c0_g1	177.330016667056	-8.47435505298455	177.830016667056	0.5	0.898467322151533	-177.532390015744
down	TRINITY_DN1170_c0_g1	3384.68836024426	-0.746576070133074	8378.28156245358	4993.59320220931	0.927038750722961	-3384.6884425821
	TRINITY_DN291_c0_g1	1484.75470626277	-0.340445522314198	7063.44511797747	5578.69041171469	0.816599190283401	-1484.75474529385
	TRINITY_DN2314_c0_g1	152.338338264481	0.354271156605078	547.311035752494	699.649374016975	0.723828802776171	152.338750202422
	TRINITY_DN1390_c0_g1	239.388528122619	-0.146709171909174	2475.79924758746	2236.41071946484	0.464025448235975	-239.388573077946
down	TRINITY_DN779_c0_g1	3528.82059375321	-4.94887162632685	3646.89744024978	118.076846496568	0.99331983805668	-3528.82406393789
	TRINITY_DN2204_c0_g1	369.096913293258	0.967940040676034	386.066201987028	755.163115280286	0.888316946211683	369.098182480669
	TRINITY_DN559_c0_g1	550.506139811165	0.1895594677535	3920.55295812603	4471.05909793719	0.571602082128398	550.506172447305
	TRINITY_DN130_c0_g1	1450.37132915428	0.365760133663005	5026.23181823208	6476.60314738635	0.836726431463274	1450.37137527367
	TRINITY_DN559_c0_g2	272.026024076938	-0.0778086506213412	5181.02685864692	4909.00083456998	0.285454019664546	-272.026035204892
up	TRINITY_DN2197_c0_g1	1024.14880619693	1.09369464630841	902.971069086606	1927.11987528353	0.952747252747253	1024.14939017829
	TRINITY_DN1935_c0_g1	151.585580179426	-0.245342913901844	969.311800692968	817.726220513542	0.627674956622325	-151.585778724386
	TRINITY_DN42_c0_g1	14895.5162712391	0.457313576918857	39936.1990279804	54831.7152992195	0.889184499710815	14895.5162782592
	TRINITY_DN1060_c0_g1	298.639101484501	-0.898843720997342	644.057936011773	345.418834527272	0.876229034123771	-298.640454150982
down	TRINITY_DN449_c0_g1	413.884518458478	-2.55892720284277	498.47688609781	84.592367639332	0.947513013302487	-413.892428932972
	TRINITY_DN1654_c0_g1	319.212409202493	0.436709213583918	902.971069086606	1222.1834782891	0.825592828224407	319.212707929676
down	TRINITY_DN1231_c0_g1	805.810864571559	-1.7114157962772	1160.04140406126	354.230539489703	0.958646616541353	-805.812681958773
	TRINITY_DN2483_c0_g1	0.559342065480388	0.105520081705198	7.37119240070698	7.93053446618737	0.0484094852515905	0.569208251748812
	TRINITY_DN1772_c0_g1	321.399650261696	-0.292630518738151	1750.65819516791	1429.25854490621	0.723770965876229	-321.399783479953
up	TRINITY_DN632_c0_g1	865.54748392019	0.858633098448002	1064.21590285207	1929.76338677226	0.915471370734529	865.547909807059
down	TRINITY_DN1890_c0_g1	1366.01213135122	-0.754333241989793	3354.81394137177	1988.80181002054	0.919664545980335	-1366.01233962851
	TRINITY_DN1244_c0_g1	221.567844489829	-0.0829639938812702	3964.78011253027	3743.21226804044	0.283603238866397	-221.567860022372
up	TRINITY_DN235_c0_g1	2947.65251229754	1.30028919385209	2015.09972254327	4962.75223484081	0.96737998843262	2947.65279909388
up	TRINITY_DN776_c0_g1	2809.76117987444	1.38549336043112	1742.36560371711	4552.12678359155	0.968999421631001	2809.76152146784
up	TRINITY_DN1828_c0_g1	478.582486038393	1.43753699421614	280.105311226865	758.687797265259	0.936437246963563	478.584645026665
up	TRINITY_DN91_c0_g1	1372.16319690943	0.648499491589452	2417.75110743189	3789.91430434132	0.91203007518797	1372.16335015343
	TRINITY_DN1362_c0_g1	293.744397158962	0.0750299229637468	5502.59512712776	5796.33952428673	0.286061307113939	293.744406741254
	TRINITY_DN11_c0_g1	407.628175246264	-0.184087820401056	3402.72669197636	2995.0985167301	0.543233082706767	-407.628216813955
	TRINITY_DN1705_c0_g1	671.848162715132	-0.410414509590115	2713.52020251026	2041.67203979513	0.838548293811452	-671.848288070877
down	TRINITY_DN3063_c0_g1	927.8565588157	-4.57838991764228	968.39040164288	40.5338428271799	0.979063042220937	-927.867854487669
down	TRINITY_DN1180_c0_g1	515.235110627593	-1.03945099240483	1003.40356554624	488.168454918645	0.933024869866975	-515.236159136559
	TRINITY_DN2086_c0_g1	27.9108782460648	0.017050299188444	2347.72477962517	2375.63565787124	0.109282822440717	27.9108834539389
up	TRINITY_DN2234_c0_g1	737.280697260885	1.76068201455966	308.668681779605	1045.94937904049	0.956362058993638	737.282799578732
	TRINITY_DN2416_c0_g1	324.189753907887	-0.198590267131511	2520.94780104179	2196.7580471339	0.580682475419318	-324.189814733514
	TRINITY_DN2893_c0_g1	153.428366906659	0.384641471706628	502.162482298163	655.590849204823	0.742076344707924	153.428849049669
down	TRINITY_DN1493_c0_g1	3720.85741049879	-0.548837283561188	11758.8946772278	8038.03726672902	0.902891844997108	-3720.85745097634
	TRINITY_DN171_c0_g1	1033.9039021523	0.185818332673258	7521.38044587139	8555.28434802369	0.580335454019665	1033.90391885039
down	TRINITY_DN2957_c0_g1	260.838594300752	-1.11463922225725	484.655900346484	223.817306045732	0.900289184499711	-260.840975878768
	TRINITY_DN3009_c0_g1	294.720935287394	0.271462366108122	1423.56153238654	1718.28246767393	0.694216310005784	294.721060307017
	TRINITY_DN2360_c0_g1	3590.57928194373	-0.0115082182065	451920.434894944	448329.855613001	0.0852515905147484	-3590.57928196218
	TRINITY_DN2949_c0_g1	1661.90049632615	0.0634310609372021	36973.9010819462	38635.8015782724	0.231868131868132	1661.90049753667
	TRINITY_DN709_c0_g1	119.281508466819	-0.141252998580133	1278.90188152266	1159.62037305584	0.419838056680162	-119.281592102594
	TRINITY_DN3071_c0_g1	952.851183887155	-0.401493418449601	3922.3957562262	2969.54457233905	0.84491035280509	-952.851268473793
up	TRINITY_DN1777_c0_g1	2707.40046182309	0.998127642428045	2714.44160156035	5421.84206338343	0.963447079236553	2707.40064581115
down	TRINITY_DN827_c0_g1	499.473232896932	-1.89729493390186	682.756696115484	183.283463218553	0.944476576055523	-499.476836408435
	TRINITY_DN1088_c0_g2	65.2909428909734	-0.0644049197371141	1495.43065829343	1430.13971540246	0.216107576633892	-65.2909746564258
	TRINITY_DN1088_c0_g1	112.409575415284	0.205243227810582	735.276441970522	847.686017385806	0.54705031810295	112.409762786988
down	TRINITY_DN1118_c0_g1	635.444070477963	-1.33605548176056	1052.23771520092	416.793644722959	0.944621168305379	-635.44547504082
up	TRINITY_DN1308_c0_g1	490.68356536913	3.6241802120582	43.3057553541535	533.989320723283	0.960121457489879	490.696949252357
	TRINITY_DN450_c0_g1	338.708370038867	0.279143217254003	1586.64916425218	1925.35753429105	0.713880855986119	338.708485065435
down	TRINITY_DN417_c0_g1	1102.8017040439	-0.790562493951298	2614.00910510071	1511.20740105682	0.917235396182765	-1102.80198740807
	TRINITY_DN230_c0_g1	1009.3079749551	0.0307209514951099	46895.5260532978	47904.8340282529	0.142972816657027	1009.30797542264
	TRINITY_DN2078_c0_g1	10250.2799156957	-0.266654971843111	60740.4681799257	50490.18826423	0.748987854251012	-10250.2799191641
up	TRINITY_DN1590_c0_g1	1784.03132129179	0.704575481573734	2833.30207902175	4617.33340031354	0.919086176980914	1784.03146042236
down	TRINITY_DN2952_c0_g1	1785.58319795981	-1.16849364410469	3216.60408385851	1431.0208858987	0.962348178137652	-1785.58358029351
up	TRINITY_DN2386_c0_g1	1141.30150465055	3.99309754930422	76.476121157335	1217.77762580788	0.982706766917293	1141.30848999981
	TRINITY_DN2547_c0_g1	63.9297787414432	-0.147700491570685	656.95752271301	593.027743971567	0.406390977443609	-63.9299493615089
up	TRINITY_DN2103_c0_g1	318.213313410514	1.15359573248218	259.834532124921	578.047845535435	0.913851937536148	318.215404427272
up	TRINITY_DN1515_c0_g1	1043.19288589399	0.788009399515916	1435.53972003769	2478.73260593168	0.916425679583574	1043.19318351811
	TRINITY_DN2762_c0_g1	46.1338815361382	-0.116955441790824	592.459589206824	546.325707670686	0.331347599768652	-46.1340297845939
	TRINITY_DN1029_c0_g1	1319.61861913513	0.255530798898764	6810.06037920317	8129.6789983383	0.723713128976287	1319.61864387561
	TRINITY_DN1510_c0_g1	14.7660852792883	-0.0385368339664351	560.210622453731	545.444537174443	0.143637941006362	-14.7661355663148
	TRINITY_DN16_c0_g1	483.633172314292	-0.0760202002846503	9422.2266862037	8938.59351388941	0.28877964141122	-483.633178288935
up	TRINITY_DN1370_c0_g1	375.309193009159	1.0204839778494	364.874023834996	740.183216844155	0.920734528629266	375.310580379417
	TRINITY_DN353_c0_g1	107.991606894201	-0.80137051390332	253.384738774303	145.393131880102	0.780855986119144	-107.994580207954
	TRINITY_DN294_c0_g1	5308.11727781704	-0.306796179592865	27709.2336333076	22401.1163554906	0.79652978600347	-5308.11728668308
down	TRINITY_DN1249_c0_g1	3870.81784067735	-0.783214175553744	9239.7896742862	5368.97183360885	0.928542510121457	-3870.81791991441
	TRINITY_DN2357_c0_g1	472.33162943895	0.953940223519518	504.00528039834	976.33690983729	0.898640832851359	472.332592746259
	TRINITY_DN1920_c0_g1	483.898187250521	-0.296262702894896	2606.63791270001	2122.73972544949	0.751301330248699	-483.898277942719
	TRINITY_DN2513_c0_g1	555.071854676981	-0.346155854199487	2602.03091744957	2046.95906277258	0.801214574898785	-555.071962612433
	TRINITY_DN2200_c0_g1	4.43671398804926	-0.0400207611101551	162.166232815554	157.729518827504	0.10561017929439	-4.43689448523084
	TRINITY_DN2293_c0_g1	2.84465425795578	-1.38633301462448	4.60699525044186	1.76234099248608	0.144245228455755	-3.16448685804567
	TRINITY_DN412_c0_g2	1393.58303553908	-0.36961462620047	6166.00244319139	4772.41940765231	0.836205899363794	-1393.58308455481
down	TRINITY_DN2791_c0_g1	1135.81831666066	-1.00732382452985	2260.19186986678	1124.37355320612	0.953903990746096	-1135.81876334349
	TRINITY_DN412_c0_g1	1994.95244633338	-0.320656145089598	10010.0792801601	8015.1268338267	0.803412377096588	-1994.95247210351
	TRINITY_DN269_c0_g1	2027.04875722261	-0.366776324536269	9029.71069086606	7002.66193364345	0.840399074609601	-2027.04879040505
	TRINITY_DN1434_c0_g1	380.563171207619	-0.27434985326188	2197.53673446077	1816.97356325315	0.705552342394448	-380.563270097682
up	TRINITY_DN492_c0_g1	933.019581418074	3.31631472288614	104.118092659986	1037.13767407806	0.978744939271255	933.025475136075
	TRINITY_DN2319_c0_g1	62.2016025963967	-0.233930116537575	415.550971589856	353.34936899346	0.519664545980335	-62.2020424814128
	TRINITY_DN2978_c0_g1	190.116808013602	-1.19172374980157	338.153451382433	148.036643368831	0.878166570271833	-190.120543063543
	TRINITY_DN573_c0_g1	124.095144472202	0.420503977059269	366.716821935172	490.811966407374	0.740283400809717	124.095856921862
down	TRINITY_DN2399_c0_g1	294.92815313597	-7.39532179785173	296.690494128456	1.76234099248608	0.936524002313476	-295.020857392639
	TRINITY_DN2572_c0_g1	20.0889247744888	-0.27172989298462	117.017679361223	96.9287545867345	0.360641989589358	-20.0907624476975
	TRINITY_DN1147_c0_g1	9.93758424118096	-0.00356911423471735	4021.90685363575	4011.96926939457	0.0550607287449393	-9.93758488211017
down	TRINITY_DN1925_c0_g1	674.207856935949	-1.58386667681736	1011.69615699703	337.488300061085	0.953325621746674	-674.209717363829
	TRINITY_DN929_c0_g1	5423.86815139544	0.253052325267858	28289.7150348633	33713.5831862588	0.715182186234818	5423.86815729856
	TRINITY_DN2729_c0_g1	436.294697045563	-0.0389224727107163	16390.7677020221	15954.4730049765	0.173163678426836	-436.294698781728
	TRINITY_DN1557_c0_g1	108.451746385025	0.163005576365958	906.656665286959	1015.10841167198	0.455899363794101	108.451868885601
	TRINITY_DN201_c0_g2	1812.64557810798	-0.127341700165613	21455.6982803579	19643.0527022499	0.432909196067091	-1812.64558258097
	TRINITY_DN201_c0_g1	5758.25473354438	0.127602237490422	62267.2264059222	68025.4811394665	0.435135916714864	5758.25473495821
down	TRINITY_DN273_c0_g1	16701.894297004	-1.08946999616379	31509.0833158721	14807.1890188681	0.970936957779063	-16701.8943325373
	TRINITY_DN679_c0_g1	6.71761414442165	0.0354589747322649	269.969921675893	276.687535820315	0.119462116830538	6.71770772899676
	TRINITY_DN138_c0_g1	176.956007199773	0.896246412787061	205.471988169707	382.42799536948	0.836610757663389	176.95827683869
	TRINITY_DN2821_c0_g1	7.88644822398778	0.456427243564327	21.1921781520326	29.0786263760204	0.212984384037016	7.89964501849974
	TRINITY_DN852_c0_g1	1961.92689591498	0.457507148167609	5257.50297980426	7219.42987571924	0.880451127819549	1961.92694925866
	TRINITY_DN1096_c0_g1	390.698063275559	-0.0629529318519819	9150.41396642763	8759.71590315207	0.229814921920185	-390.698068347342
down	TRINITY_DN2488_c0_g1	451.054593516067	-3.29653634427383	502.162482298163	51.1078887820964	0.95641989589358	-451.066639737205
	TRINITY_DN1426_c0_g1	174.656915924183	0.431987274383482	500.319684197987	674.97660012217	0.777732793522267	174.657450150723
	TRINITY_DN1616_c0_g1	1124.72782657636	0.17219380643988	8872.15145330094	9996.8792798773	0.534065934065934	1124.72783975764
	TRINITY_DN2851_c0_g1	2395.49853127312	-0.0616897927901109	57228.0950009888	54832.5964697157	0.232070561017929	-2395.49853206744
down	TRINITY_DN640_c0_g1	407.402211930722	-2.0972810759838	531.647251900991	124.245039970269	0.945112781954887	-407.407610230782
up	TRINITY_DN2678_c0_g1	924.724783949227	1.91255954336295	334.467855182079	1259.19263913131	0.962753036437247	924.726761770173
	TRINITY_DN1997_c0_g1	2.72011090806553	0.19862948609668	18.4279810017675	21.148091909833	0.0981781376518219	2.72735348367683
	TRINITY_DN109_c0_g1	625.756715750891	-0.448029466384497	2344.03918342482	1718.28246767393	0.855378831694621	-625.756876141001
	TRINITY_DN2019_c0_g1	248.723181539152	0.624849325712119	458.85672694401	707.579908483162	0.848264893001735	248.723966419881
	TRINITY_DN1646_c0_g1	37.1942957643819	0.0154839854412675	3446.9538463806	3484.14814214499	0.110410641989589	37.1942989873733
up	TRINITY_DN2631_c0_g1	691.052036559137	2.60112306228771	136.367059413079	827.419095972216	0.969057258530943	691.056931861417
up	TRINITY_DN1338_c0_g1	1273.58452864023	0.930385934459153	1406.05495043486	2679.63947907509	0.924204742625795	1273.5848684755
up	TRINITY_DN2268_c0_g1	1332.82961538934	3.7176159234291	109.646486960516	1442.47610234986	0.98528050896472	1332.83480008854
	TRINITY_DN552_c0_g1	221.668675988902	-0.172307150168077	1969.02977003885	1747.36109404995	0.505668016194332	-221.668742957655
down	TRINITY_DN2818_c0_g1	666.89562718311	-5.42780965060064	682.756696115484	15.8610689323747	0.970069404279931	-666.917715069525
up	TRINITY_DN860_c0_g1	1120.78824553003	1.12421150434714	949.962420641113	2070.75066617115	0.954916136495084	1120.7888093525
down	TRINITY_DN1587_c0_g1	3190.66991410952	-1.27865707775223	5427.96180407061	2237.29188996108	0.967611336032389	-3190.67017031965
	TRINITY_DN2898_c0_g1	2.08802711160299	-0.113314520218061	27.6419715026512	25.5539443910482	0.0933487565066512	-2.09109956704156
	TRINITY_DN771_c0_g1	14.6365755455463	0.0624648905550429	330.782258981726	345.418834527272	0.174031231925969	14.6367088364508
down	TRINITY_DN2411_c0_g1	417.807628293549	-2.80774808367404	487.420097496749	69.6124692032003	0.952082128397918	-417.817062492165
down	TRINITY_DN768_c0_g1	994.132829788481	-0.578095440327111	3011.1320956888	2016.99926590032	0.900607287449393	-994.13299787181
	TRINITY_DN2239_c0_g1	4.08788173880681	-0.549831746907356	12.8995867012372	8.81170496243041	0.154453441295547	-4.12469296558876
up	TRINITY_DN1367_c0_g1	2642.72068536239	1.67179073843047	1208.87555371595	3851.59623907833	0.974985540775014	2642.72121415153
up	TRINITY_DN2910_c0_g1	827.776740920721	1.5357280156254	435.8217506918	1263.59849161252	0.953643724696356	827.778165494759
	TRINITY_DN420_c0_g1	1198.26847435497	-0.374217939587909	5244.60339310302	4046.33491874805	0.833747831116252	-1198.2685327889
	TRINITY_DN2221_c0_g1	301.255620527693	-0.238710406976576	1975.47956338947	1674.22394286178	0.652891844997108	-301.25571510294
down	TRINITY_DN991_c0_g1	487.043164106473	-1.29544921132647	821.887952678829	334.844788572356	0.934673221515327	-487.04488693703
	TRINITY_DN361_c0_g1	527.838186927415	0.229075361981481	3067.33743774419	3595.17562467161	0.653267784846732	527.838236635375
	TRINITY_DN2880_c0_g1	131.849356715477	-0.078323421407637	2495.14862763931	2363.29927092384	0.277472527472527	-131.849379978988
down	TRINITY_DN987_c0_g1	8872.54611444624	-0.811307464071266	20627.3605343284	11754.8144198822	0.933574320416426	-8872.5461515393
	TRINITY_DN2660_c0_g1	2.00371231555807	-0.64936742045827	5.52839430053024	3.52468198497217	0.113475997686524	-2.10630982770145
	TRINITY_DN141_c0_g1	1439.15337905956	-0.0618117796380311	34314.7434233912	32875.5900443316	0.231694621168305	-1439.15338038697
	TRINITY_DN1020_c0_g1	562.155349375534	0.348209917274874	2059.32687694751	2621.48222632305	0.801792943898207	562.155457219509
down	TRINITY_DN489_c0_g1	489.833810727469	-3.35963814795906	542.704040502052	52.8702297745825	0.959832272990168	-489.845332018464
	TRINITY_DN1206_c0_g1	116.77958863287	0.051103869610932	3238.71766106063	3355.4972496935	0.196038172353962	116.779599814642
up	TRINITY_DN3033_c0_g1	301.139878504122	1.94185407073457	105.960890760163	407.100769264285	0.922093695777906	301.14613931231
	TRINITY_DN1396_c0_g1	320.705129882608	0.0234412941292078	19577.8870162777	19898.5921461604	0.114401388085599	320.705130739305
	TRINITY_DN2453_c0_g1	49.3846790209016	-0.118444759450003	626.551354060094	577.166675039192	0.335396182764604	-49.3848210603067
up	TRINITY_DN700_c0_g1	4996.70283728467	0.530975048442872	11230.9330215272	16227.6358588118	0.900896471949103	4996.70286549673
	TRINITY_DN1201_c0_g1	179.088674901324	-1.60045781997732	267.205724525628	88.1170496243041	0.882533256217467	-179.095826146635
	TRINITY_DN1742_c0_g1	254.18490918805	-0.313610172207529	1301.01545872478	1046.83054953673	0.73048004626952	-254.185102652137
	TRINITY_DN2010_c0_g1	2.79671032740194	0.105520081705198	36.8559620035349	39.6526723309369	0.0933487565066512	2.79870025959189
	TRINITY_DN2571_c0_g1	17.4376979090512	-0.373355160626266	76.476121157335	59.0384232482838	0.352862926547137	-17.4416943684751
	TRINITY_DN602_c0_g1	12.5871253174859	0.11214447201645	155.716439464935	168.303564782421	0.21336032388664	12.5876248808382
	TRINITY_DN2607_c0_g1	171.854696238124	0.686635859640815	281.948109327042	453.802805565166	0.824754193175246	171.856067940302
	TRINITY_DN1468_c0_g1	102.062013004828	0.0770557277192023	1860.30468212843	1962.36669513325	0.273828802776171	102.062042092949
	TRINITY_DN2725_c0_g1	262.158964175744	0.541976564618948	574.953007255145	837.111971430889	0.836292654713707	262.159524405076
	TRINITY_DN2446_c0_g1	170.631854521598	0.274396993714645	814.516760278122	985.14861479972	0.660237131289763	170.632075153501
up	TRINITY_DN3157_c0_g1	665.417635060398	2.53966640393175	138.209857513256	803.627492573654	0.964198958935801	665.422481551996
	TRINITY_DN2509_c0_g1	1.55734053490517	0.0875981737079356	24.8777743523861	26.4351148872912	0.0714285714285714	1.55980222518615
	TRINITY_DN272_c0_g1	98.9969389088175	0.261791506787052	497.555487047721	596.552425956539	0.605263157894737	98.9972850542336
	TRINITY_DN2283_c1_g1	1574.59609708966	-0.241101926945196	10231.2150521813	8656.61895509164	0.691093117408907	-1574.5961155484
	TRINITY_DN982_c0_g1	381.628979143004	-0.100098876242292	5693.32473049606	5311.69575135305	0.340023134759977	-381.628992270656
	TRINITY_DN3000_c0_g1	108.014753024326	-0.49011592053041	375.009413385968	266.994660361642	0.74572006940428	-108.015864966781
	TRINITY_DN864_c0_g1	124.99946109857	0.594558162427819	245.092147323507	370.091608422077	0.784210526315789	125.000875094303
	TRINITY_DN59_c0_g1	323.277167557061	-0.263739172541883	1934.93800518558	1611.66083762852	0.686928860613071	-323.277275140191
	TRINITY_DN323_c0_g1	66.5479380819953	-0.344512838929849	313.275677030047	246.727738948052	0.613562753036437	-66.5488298323965
	TRINITY_DN551_c0_g1	889.264884331023	0.0267338391093167	47546.0337826602	48435.2986669912	0.142886061307114	889.264884732871
	TRINITY_DN201_c4_g1	5.88659359678397	0.935595080262886	6.44979335061861	12.3363869474026	0.188345864661654	5.96048004173407
	TRINITY_DN2720_c0_g1	301.06161604154	0.288679090739103	1359.06359888035	1660.12521492189	0.720358588779641	301.061754444434
	TRINITY_DN2049_c0_g1	85.633909376151	-0.122352268946394	1053.15911425101	967.525204874859	0.361451706188548	-85.6339967835238
down	TRINITY_DN1586_c0_g1	316.779418902945	-2.0936168409536	413.708173489679	96.9287545867345	0.933198380566802	-316.78633725583
	TRINITY_DN7_c1_g2	2968.74985441924	0.428008231023027	8595.73173827443	11564.4815926937	0.873423944476576	2968.74988527247
	TRINITY_DN7_c1_g1	12.811414216838	0.520557580984042	29.4847696028279	42.296183819666	0.300028918449971	12.8219855884539
up	TRINITY_DN1684_c0_g1	1332.66484348561	3.45612570838904	133.602862262814	1466.26770574842	0.985049161364951	1332.66932502682
	TRINITY_DN2395_c0_g1	32.5118211630445	0.0415708349557456	1112.12865345667	1144.64047461971	0.158964719491035	32.5118477400487
	TRINITY_DN1151_c0_g1	10.4417872283177	0.219388046263477	63.5765344560977	74.0183216844155	0.23609022556391	10.4440917094931
	TRINITY_DN2107_c0_g1	62045.0472974996	0.127548088381574	671225.387003628	733270.434301128	0.436263736263736	62045.0472976307
up	TRINITY_DN585_c0_g1	756.819092669156	0.988185907628196	769.368206823792	1526.18729949295	0.913823019086177	756.819737810764
	TRINITY_DN1689_c0_g1	628.776560790373	0.196570698675031	4307.54055916314	4936.31711995352	0.595777906304222	628.77659151674
	TRINITY_DN2225_c0_g1	1.04208471162437	-0.479442419015958	3.68559620035349	2.64351148872912	0.080508964719491	-1.14708568962964
up	TRINITY_DN480_c0_g1	5277.46727024531	0.864027814325478	6435.0509658172	11712.5182360625	0.933111625216888	5277.4673409747
	TRINITY_DN2986_c0_g1	47.886855481613	-0.0947035202701528	753.704422972289	705.817567490676	0.276518218623482	-47.8869491268095
	TRINITY_DN2228_c1_g1	18.7018655019763	1.13353445787479	15.6637838515023	34.3656493534786	0.438663967611336	18.7361862080093
down	TRINITY_DN260_c0_g1	1032.2116221356	-0.970980137698538	2107.23962755211	1075.02800541651	0.920965876229034	-1032.21207882597
	TRINITY_DN9_c0_g1	284.623591018103	-0.359065865533259	1291.8014682239	1007.1778772058	0.778195488721805	-284.623817507137
	TRINITY_DN578_c0_g1	817.41263906135	0.409611695824177	2489.62023333878	3307.03287240013	0.844303065355697	817.412741691113
down	TRINITY_DN1017_c0_g1	2209.02284653759	-0.568818226346651	6779.65421055025	4570.63136401266	0.902371312897629	-2209.02291977227
down	TRINITY_DN823_c0_g1	1855.59961574471	-0.767581288182938	4497.34876348135	2641.74914773664	0.924291497975709	-1855.59977450229
up	TRINITY_DN2674_c0_g1	591.276421696395	1.39436078841484	363.031225734819	954.307647431214	0.942799305957201	591.278065799926
up	TRINITY_DN1422_c0_g1	1002.56481824895	2.33914770704463	246.934945423684	1249.49976367263	0.974551764025448	1002.56754705234
up	TRINITY_DN603_c0_g1	1156.26375494227	0.699567577134987	1852.93348972772	3009.19724466999	0.912753036437247	1156.26396656991
	TRINITY_DN2454_c0_g1	10.6985893048067	-0.900906187454235	23.0349762522093	12.3363869474026	0.284817813765182	-10.7364540268898
	TRINITY_DN8_c0_g1	98.8663545984082	-0.0668419051829471	2183.71574870944	2084.84939411104	0.248062463851938	-98.8663771937582
	TRINITY_DN1735_c0_g1	276.154654598509	-0.377764439524101	1198.74016416497	922.585509566464	0.788461538461538	-276.154912978918
down	TRINITY_DN2987_c0_g1	367.678449539106	-8.70826110951184	368.559620035349	0.881170496243041	0.948207056101793	-367.781560259663
	TRINITY_DN869_c0_g1	1393.63856974397	0.188964086264782	9958.48093335514	11352.1195030991	0.58262001156738	1393.63858255483
down	TRINITY_DN1092_c0_g1	573.195078298762	-1.19254701527751	1019.06734939774	445.872271098979	0.93849045691151	-573.196318859697
	TRINITY_DN1527_c0_g1	66.9596020404031	-0.0603444187710179	1634.56191485677	1567.60231281637	0.216338924233661	-66.9596292317843
up	TRINITY_DN1955_c0_g1	1039.28118556679	11.0220642402286	0.5	1039.78118556679	0.981260844418739	1039.33963100289
down	TRINITY_DN857_c0_g1	1607.14810131477	-0.994447236881637	3226.73947340948	1619.59137209471	0.927848467322152	-1607.14840897939
	TRINITY_DN2328_c0_g1	128.636004672872	0.155465747695797	1130.55663445843	1259.19263913131	0.463707345286293	128.636098618537
down	TRINITY_DN1469_c0_g1	937.940701095513	-1.73515800247469	1340.63561787858	402.69491678307	0.962203585887796	-937.94230608542
	TRINITY_DN2292_c0_g1	20.2845581850585	-0.0999192063500524	303.140287479075	282.855729294016	0.245026026604974	-20.2848042783464
	TRINITY_DN3151_c0_g1	6.97276455060792	-0.685893296483384	18.4279810017675	11.4552164511595	0.204598033545402	-7.00641813570781
	TRINITY_DN544_c0_g1	10.3326746318445	1.52055758098404	5.52839430053024	15.8610689323747	0.320792365529208	10.4439580813335
	TRINITY_DN2175_c0_g1	324.932545106408	0.0882431265734711	5151.54208904409	5476.4746341505	0.313533834586466	324.932557088663
down	TRINITY_DN1464_c0_g1	2355.54511554528	-1.06765456694907	4504.71995588206	2149.17484033678	0.9631000578369	-2355.54535750333
	TRINITY_DN1248_c0_g1	1.6956629679097	-0.00873132204795567	281.026710276954	279.331047309044	0.0602660497397339	-1.69568544745924
	TRINITY_DN2505_c0_g1	154.868336493578	-0.487672304658764	539.939843351787	385.071506858209	0.784094852515905	-154.869104318985
up	TRINITY_DN367_c0_g1	5170.71615321204	1.12478332574658	4379.40968507004	9550.12583828208	0.967351069982649	5170.71627554882
	TRINITY_DN865_c0_g1	321.380339074038	0.319299372736938	1297.32986252443	1618.71020159847	0.756188548293811	321.380497689939
up	TRINITY_DN324_c0_g1	2458.17634651857	0.86483937054704	2993.62551373712	5451.8018602557	0.929843840370156	2458.17649865312
down	TRINITY_DN1582_c0_g1	637.304505349609	-0.91475436662728	1357.22080078017	719.916295430565	0.907547715442452	-637.30516184514
	TRINITY_DN4_c0_g1	658.043127946142	0.624292112542446	1215.32534706656	1873.36847501271	0.89305957200694	658.043424082168
up	TRINITY_DN58_c0_g1	2420.38080571868	1.04209470156356	2285.06964421917	4705.45044993784	0.963071139386929	2420.38103005555
	TRINITY_DN983_c0_g1	164.406904418081	0.684289967011199	270.891320725982	435.298225144062	0.820300751879699	164.408328478502
	TRINITY_DN425_c0_g1	477.145808419137	0.200567290338172	3199.09750190683	3676.24331032597	0.590283400809717	477.145850573166
up	TRINITY_DN543_c0_g1	466.872673528796	2.07976618394952	144.659650863875	611.532324392671	0.950722961249277	466.877305847378
down	TRINITY_DN1522_c0_g1	310.896682994515	-1.7655993828815	440.428745942242	129.532062947727	0.92299016772701	-310.901696422154
	TRINITY_DN3160_c0_g1	124.469328869621	-6.16243700269764	126.231669862107	1.76234099248608	0.862753036437247	-124.621785651892
	TRINITY_DN2945_c0_g1	387.583868315837	-0.983639050206039	784.110591625205	396.526723309369	0.890456911509543	-387.585116489848
	TRINITY_DN1640_c0_g1	231.657462009469	0.907679265667428	264.441527375363	496.098989384832	0.858704453441296	231.659240235131
	TRINITY_DN1688_c0_g1	1259.77296680063	-0.354294529591676	5785.46463550489	4525.69166870426	0.821775592828224	-1259.77301662096
	TRINITY_DN1743_c0_g1	520.319339165522	-0.819569251037168	1200.58296226515	680.263623099628	0.898814343551186	-520.319984628116
	TRINITY_DN1024_c0_g1	605.165216913681	-0.306253505743498	3164.08433800347	2558.91912108979	0.768565644881434	-605.16529440591
up	TRINITY_DN1084_c0_g1	13451.5205240013	1.1459681974497	11089.9589668637	24541.4794908649	0.970908039329092	13451.5205728152
	TRINITY_DN2226_c0_g1	2.92511136564645	-0.871759841794718	6.44979335061861	3.52468198497217	0.115355696934644	-3.05225191018041
	TRINITY_DN3098_c0_g1	0.160914215381327	-0.0644049197371139	3.68559620035349	3.52468198497217	0.0484094852515905	-0.173324488743316
down	TRINITY_DN1202_c0_g1	1378.69844787042	-0.940568336193131	2878.45063247608	1499.75218460566	0.925563909774436	-1378.69876870515
	TRINITY_DN2827_c0_g1	1.60142677710476	0.520557580984042	3.68559620035349	5.28702297745825	0.080508964719491	1.6839085241034
up	TRINITY_DN100_c0_g1	624.937245522429	1.69859853533062	278.262513126689	903.199758649117	0.950867553499132	624.939553939535
	TRINITY_DN2387_c0_g1	0.0363708654910724	0.00270927612142251	19.3493800518558	19.3857509173469	0.0484094852515905	0.0364716332739814
	TRINITY_DN586_c0_g1	527.134074968926	-0.0427175354007191	18067.7139731829	17540.579898214	0.173308270676692	-527.134076699784
up	TRINITY_DN762_c0_g1	1529.62931835218	2.96933529208812	223.899969171475	1753.52928752365	0.985627530364372	1529.6322004046
down	TRINITY_DN2014_c0_g1	3860.22452902655	-0.555165354166031	12085.0699409591	8224.84541193255	0.904366685945633	-3860.22456894762
up	TRINITY_DN12_c0_g1	560.343978502884	8.25300769402775	1.84279810017675	562.18677660306	0.964343551185656	560.404752282168
	TRINITY_DN20_c0_g1	4219.68332218588	-0.172450863060921	37453.0285879922	33233.3452658063	0.538577212261423	-4219.68332570976
	TRINITY_DN925_c0_g1	117.309189259957	0.147821463619742	1087.25087910428	1204.56006836424	0.440890688259109	117.309282394931
down	TRINITY_DN705_c0_g1	3241.92715541488	-0.925983538734914	6844.15214405643	3602.22498864155	0.932504337767496	-3241.92728765806
	TRINITY_DN483_c0_g1	15.473105451841	0.0284902919376367	775.81800017441	791.291105626251	0.125303643724696	15.4731316810956
	TRINITY_DN1899_c0_g1	165.484817020391	-0.352750414100096	762.918413473173	597.433596452782	0.731116252168884	-165.485192984529
down	TRINITY_DN2943_c0_g1	1728.50882419393	-0.594458001716954	5118.37172324091	3389.86289904698	0.909485251590515	-1728.50892641508
down	TRINITY_DN264_c0_g1	461.701381201966	-8.03881950954264	463.463722194452	1.76234099248608	0.958126084441874	-461.771359032703
	TRINITY_DN2504_c0_g1	2.80442570411045	-2.06440491973711	3.68559620035349	0.881170496243041	0.154337767495662	-3.48232267351982
	TRINITY_DN2385_c1_g1	182424.129749222	-0.471657034961087	654168.447788392	471744.318039171	0.893522267206478	-182424.129749831
	TRINITY_DN1142_c0_g1	604.74197989021	-0.598072706739903	1781.98576287091	1177.2437829807	0.88823019086177	-604.74227562863
	TRINITY_DN1963_c0_g1	180.618457270001	0.640139196736715	323.411066581019	504.02952385102	0.825650665124349	180.619591641622
down	TRINITY_DN2724_c0_g1	1058.81590958979	-4.67369674982001	1101.99326390569	43.177354315909	0.981405436668595	-1058.82622457217
	TRINITY_DN1304_c0_g1	393.522817879278	-0.538511501059942	1263.23809767116	869.715279791882	0.858849045691151	-393.523186338853
	TRINITY_DN924_c0_g1	797.624591232607	0.264000905799035	3972.15130493098	4769.77589616358	0.715066512434933	797.624634922632
	TRINITY_DN646_c0_g1	1049.76560504303	-0.570147040461467	3215.68268480842	2165.9170797654	0.892654713707345	-1049.7657598717
	TRINITY_DN1083_c0_g1	30.5384273795151	-0.566905260266297	93.9827031090141	63.444275729499	0.501850780798149	-30.543688847093
	TRINITY_DN426_c0_g1	4700.68435136353	-0.37752137230971	20416.3601518582	15715.6758004946	0.850347021399653	-4700.68436652328
	TRINITY_DN2_c1_g1	216.69077693576	0.157482019991945	1878.73266313019	2095.42344006595	0.482301908617698	216.690834161507
	TRINITY_DN2040_c0_g1	12.7425301742101	-0.816477406293528	29.4847696028279	16.7422394286178	0.318074031231926	-12.7686612687331
	TRINITY_DN360_c0_g1	236.1641573627	0.378655077507962	786.874788775471	1023.03894613817	0.777935222672065	236.164460921837
down	TRINITY_DN2728_c0_g1	500.534606050327	-1.4554573752793	787.796187825559	287.261581775231	0.937941006362059	-500.536722139473
	TRINITY_DN2768_c0_g1	1.68574157314967	-0.138405501180891	18.4279810017675	16.7422394286178	0.0731058415268942	-1.69141382701049
up	TRINITY_DN1556_c0_g1	2677.74431363531	1.24225641849694	1960.73717858806	4638.48149222337	0.966512434933488	2677.74460178846
	TRINITY_DN2541_c0_g1	315.157040640823	0.411250350690483	955.490814941643	1270.64785558247	0.809138230190862	315.157308962258
	TRINITY_DN2109_c0_g1	3424.9607387541	0.188302205396896	24565.4200744061	27990.3808131602	0.585540775014459	3424.96074393047
down	TRINITY_DN821_c0_g1	1153.94430064824	-2.96728245283901	1323.1290359269	169.184735278664	0.981145170618855	-1153.94811571565
up	TRINITY_DN861_c0_g1	10442.3866653882	1.07030837389356	9494.0958121106	19936.4824774988	0.969057258530943	10442.3867202397
up	TRINITY_DN1425_c0_g1	1711.21930187498	0.613409705831214	3229.50367055975	4940.72297243473	0.91122035858878	1711.21941181748
	TRINITY_DN2637_c0_g1	8.81556265078467	-0.823396820233319	20.2707791019442	11.4552164511595	0.247946790052053	-8.85393286474886
	TRINITY_DN1277_c0_g1	25.0756024080638	0.0343638387390087	1040.25952754977	1065.33512995784	0.131868131868132	25.0756259543148
	TRINITY_DN678_c0_g1	423.624240525151	-0.651650166252391	1165.56979836179	741.945557836641	0.880682475419318	-423.624741733117
down	TRINITY_DN1583_c0_g1	1178.78791015319	-1.95259942163573	1589.41336140244	410.625451249257	0.967090803932909	-1178.78952734058
	TRINITY_DN2795_c0_g1	3.2469397964091	-0.386333014624476	13.8209857513256	10.5740459549165	0.127154424522846	-3.26984269341722
	TRINITY_DN456_c0_g1	658.55390349566	0.0875350402138055	10527.9055463098	11186.4594498054	0.317293233082707	658.553909313242
up	TRINITY_DN84_c0_g1	1444.45279947399	0.923987126506296	1609.68414050439	3054.13693997838	0.925997686524002	1444.45309500186
up	TRINITY_DN2294_c0_g1	931.361940985958	1.34266262762466	606.280574958149	1537.64251594411	0.955320994794679	931.362908784788
	TRINITY_DN769_c0_g1	14.0210198250547	0.0241890035318743	829.259145079536	843.28016490459	0.10427993059572	14.021040690422
down	TRINITY_DN582_c0_g1	1022.90669878452	-1.86564372778177	1409.74054663521	386.833847850695	0.964603817235396	-1022.90840012425
down	TRINITY_DN2506_c0_g1	277.762513126689	-9.12030275504155	278.262513126689	0.5	0.932677848467322	-277.912204879162
	TRINITY_DN2546_c0_g1	94062.8185263309	-0.197469750707974	735317.904927776	641255.086401445	0.612637362637363	-94062.8185265381
	TRINITY_DN1647_c0_g1	1709.91497396587	-0.514367066252552	5701.61732194685	3991.70234798098	0.892076344707924	-1709.91505133039
	TRINITY_DN2104_c0_g1	143.714551335912	0.441206354700224	401.729985838531	545.444537174443	0.762637362637363	143.715228590188
	TRINITY_DN2859_c0_g1	555.715466046732	0.226023464897184	3276.49502211425	3832.21048816099	0.654713707345286	555.715512011446
up	TRINITY_DN424_c0_g1	1402.13126350615	0.780564294120268	1953.36598618735	3355.4972496935	0.921226142278774	1402.1314807756
up	TRINITY_DN957_c0_g1	377.086964755062	1.21955532495123	283.790907427219	660.877872182281	0.923886639676113	377.088936861553
	TRINITY_DN1050_c0_g1	904.28815836688	-0.480275143449403	3193.5691076063	2289.28094923942	0.8737998843262	-904.28828590598
	TRINITY_DN2262_c0_g1	2.56305438103846	1.25752317515025	1.84279810017675	4.40585248121521	0.144245228455755	2.85492772171213
down	TRINITY_DN2911_c0_g1	1060.77003767743	-0.705989744507026	2741.16217401291	1680.39213633548	0.911625216888375	-1060.77027261123
	TRINITY_DN2410_c0_g1	0.0804571076906633	-0.0644049197371139	1.84279810017675	1.76234099248608	0.0484094852515905	-0.103059884845128
	TRINITY_DN3121_c0_g1	2.76033946191086	0.211229522876313	17.5065819516791	20.26692141359	0.0985251590514748	2.76840962581712
	TRINITY_DN2450_c0_g1	78.3993763652024	-5.50734841558584	80.1617173576885	1.76234099248608	0.798843262001157	-78.5925766279698
	TRINITY_DN1862_c0_g1	1386.27126915044	0.322943642989251	5525.63010337997	6911.90137253042	0.799277038750723	1386.27130676667
	TRINITY_DN2415_c0_g1	3169.24469122359	-0.394998480927832	13232.2117583191	10062.9670670955	0.853961827646038	-3169.24471583889
up	TRINITY_DN1642_c0_g1	4516.49911579848	0.714066308426234	7052.38832937641	11568.8874451749	0.924493927125506	4516.49917224604
up	TRINITY_DN1869_c0_g1	3221.91473907618	0.708854852461048	5077.83016503702	8299.74490411321	0.923221515326778	3221.91481705391
up	TRINITY_DN3064_c0_g1	692.317855822364	1.38346590280952	430.29335639127	1122.61121221363	0.94786003470214	692.319238118067
	TRINITY_DN2825_c0_g1	0.24137132307199	-0.0644049197371143	5.52839430053024	5.28702297745825	0.0484094852515905	-0.249816150974807
	TRINITY_DN3037_c0_g1	127.674931416687	0.239019569322169	708.555869517959	836.230800934646	0.601127819548872	127.675155150132
	TRINITY_DN1921_c0_g1	43.7697639062749	-0.17811952845779	376.852211486145	333.08244757987	0.416107576633892	-43.7701263303805
up	TRINITY_DN1492_c0_g1	1392.78502565161	1.81530084654517	552.839430053024	1945.62445570464	0.969722382880278	1392.78620864673
	TRINITY_DN2449_c0_g1	570.764814246184	0.482158367337081	1438.30391718795	2009.06873143413	0.860266049739734	570.765017899811
	TRINITY_DN2299_c0_g1	92.8276594855056	-0.0861503001503674	1601.39154905359	1508.56388956809	0.296067090803933	-92.8276994621282
	TRINITY_DN1087_c0_g1	419.684602614109	-0.403229548681987	1721.17342556508	1301.48882295097	0.819433198380567	-419.684796323898
	TRINITY_DN764_c0_g2	2951.671453129	0.397309444694303	9309.81600209292	12261.4874552219	0.85801041064199	2951.6714798689
	TRINITY_DN764_c0_g1	4107.88116631548	0.332167045088205	15866.4916425218	19974.3728088373	0.81524002313476	4107.88117974514
	TRINITY_DN3030_c0_g1	7.48802037388872	0.798091556512951	10.1353895509721	17.6234099248608	0.22834008097166	7.53043154489501
	TRINITY_DN2079_c0_g1	2305.11562556578	-0.517420310897133	7648.53351478358	5343.4178892178	0.895893580104106	-2305.11568363744
	TRINITY_DN2669_c0_g1	4.20470971198855	0.935595080262886	4.60699525044186	8.81170496243041	0.165413533834586	4.30754244509592
up	TRINITY_DN105_c0_g1	3922.90381690169	4.83127296367163	142.816852763698	4065.72066966539	0.993695777906304	3922.90679189046
up	TRINITY_DN2790_c0_g1	433.662079171769	1.77655140568663	178.751415717144	612.413494888914	0.938577212261423	433.665718089958
	TRINITY_DN2854_c0_g1	239.443633082133	-0.171703513249528	2133.96020000467	1894.51656692254	0.508502024291498	-239.443694645876
	TRINITY_DN57_c0_g1	816.526152546488	-0.0527598888723702	22738.2857580809	21921.7596055344	0.20213996529786	-816.52615425103
	TRINITY_DN671_c0_g1	430.53692235945	0.611627840101925	815.43815932821	1245.97508168766	0.877472527472527	430.537356803521
up	TRINITY_DN2600_c0_g1	625.795269888546	1.35891919072669	399.887187738354	1025.6824576269	0.94438982070561	625.796745338489
	TRINITY_DN50_c0_g1	10845.8865513012	-0.429887989070045	42090.430007087	31244.5434557858	0.878282244071718	-10845.8865598207
	TRINITY_DN1203_c0_g1	440.697109710851	0.5827502311362	885.464487134926	1326.16159684578	0.876315789473684	440.697495006869
up	TRINITY_DN422_c0_g1	1143.68159600863	1.25045270189845	829.259145079536	1972.94074108817	0.957113938692886	1143.68227960427
down	TRINITY_DN170_c0_g1	2638.61082305367	-0.69906445268594	6870.872716509	4232.26189345533	0.92192018507808	-2638.61091565753
	TRINITY_DN2948_c0_g1	55.9771954676843	0.695924667494602	90.2971069086606	146.274302376345	0.662550607287449	55.9815212688094
	TRINITY_DN239_c0_g1	1423.57196263727	0.460775451728472	3783.26449966286	5206.83646230013	0.876778484673222	1423.57203720815
	TRINITY_DN2351_c0_g1	242.815647830294	0.75690994416533	351.974437133758	594.790084964053	0.857807981492192	242.816827555071
	TRINITY_DN488_c0_g1	347.521749417487	-0.514683803213247	1158.19860596108	810.676856543598	0.849045691150954	-347.522130543665
	TRINITY_DN1021_c0_g1	173.078092302399	-0.427819915714575	674.464104664689	501.386012362291	0.777385772122614	-173.078621051006
	TRINITY_DN3062_c0_g1	390.233997858721	-0.452203818068524	1450.2821048391	1060.04810698038	0.838403701561596	-390.234259865908
	TRINITY_DN580_c0_g1	3153.67677248731	-0.524125465830467	10352.839726793	7199.16295430565	0.897484094852516	-3153.67681604084
	TRINITY_DN2852_c0_g1	1140.06694494718	-0.0320158565798794	51945.7142468322	50805.647301885	0.143001735106998	-1140.06694539672
	TRINITY_DN986_c0_g1	1229.22288674545	0.336296448561618	4682.54997254911	5911.77285929456	0.81390977443609	1229.22293274822
	TRINITY_DN3032_c0_g1	6.57047901215461	-1.80137051390332	9.21399050088373	2.64351148872912	0.248582995951417	-6.81293843928774
	TRINITY_DN989_c0_g1	200.075298248027	1.16860861735591	160.323434715377	360.398732963404	0.881752458068248	200.078711049271
	TRINITY_DN1615_c0_g1	113.753482210958	-7.83609432610335	114.253482210958	0.5	0.852371312897629	-114.023063848532
	TRINITY_DN2326_c0_g1	1.68188388479542	0.935595080262886	1.84279810017675	3.52468198497217	0.08475997686524	1.92459646579397
up	TRINITY_DN518_c0_g1	692.132143806555	1.56373679918364	353.817235233935	1045.94937904049	0.948525159051475	692.133910282566
	TRINITY_DN2074_c0_g1	6.24093520468344	0.215702999455621	38.6987601037117	44.9396953083951	0.176865240023135	6.24466172126491
up	TRINITY_DN1300_c0_g1	1374.06109996912	0.583283080485606	2757.7473569145	4131.80845688362	0.90615962984384	1374.06122376971
	TRINITY_DN604_c0_g1	270.615241580665	-0.275594364620609	1556.24299559926	1285.6277540186	0.701706188548294	-270.615381913178
down	TRINITY_DN2630_c0_g1	534.0515980847	-1.80492833331651	748.176028671759	214.124430587059	0.94572006940428	-534.054648124244
	TRINITY_DN549_c0_g1	1035.59629589843	0.514494670265488	2416.8297083818	3452.42600428024	0.884441873915558	1035.59642370149
	TRINITY_DN1867_c0_g1	156.173275615153	0.333381247170272	600.752180657619	756.925456272773	0.71229034123771	156.173631447254
	TRINITY_DN1181_c0_g1	786.40579109361	0.303297203787398	3361.26373472238	4147.669525816	0.766454598033545	786.405849580712
	TRINITY_DN2985_c0_g1	0.961627603933705	-1.06440491973711	1.84279810017675	0.881170496243041	0.0675534991324465	-1.43446348221481
up	TRINITY_DN2822_c0_g1	426.599490466459	3.61970222728202	37.7773610536233	464.376851520083	0.954626951995373	426.614846800316
	TRINITY_DN826_c0_g1	32.5123755107932	0.0665876804153975	688.285090416015	720.797465926808	0.22299016772701	32.5124436988979
	TRINITY_DN1645_c0_g1	537.585578879023	0.0910409392471724	8252.97129164156	8790.55687052058	0.316396761133603	537.585586587984
up	TRINITY_DN959_c0_g1	6039.59049106153	1.25058449432111	4378.48828601995	10418.0787770815	0.969895893580104	6039.59062053732
down	TRINITY_DN1119_c0_g1	1658.16064521057	-2.26350217358799	2094.34004085087	436.179395640305	0.981000578368999	-1658.16219012713
	TRINITY_DN1460_c0_g1	123.884646028907	-0.148911215706086	1263.23809767116	1139.35345164225	0.443001735106998	-123.88473552564
	TRINITY_DN1588_c0_g1	472.225265835333	0.455066344764114	1273.37348722213	1745.59875305746	0.849219201850781	472.22548510074
	TRINITY_DN2487_c0_g1	0.120685661535995	-0.0644049197371143	2.76419715026512	2.64351148872912	0.0484094852515905	-0.136795550317709
	TRINITY_DN2765_c0_g1	5.68930851591156	-1.38633301462448	9.21399050088373	3.52468198497217	0.221631000578369	-5.85577924931103
	TRINITY_DN1339_c0_g1	178.048796207751	-0.658980845164676	485.577299396573	307.528503188821	0.82567958357432	-178.050015688805
down	TRINITY_DN200_c0_g1	2809.50995539427	-0.764601354452242	6829.40975925502	4019.89980386075	0.926547137073453	-2809.51005943647
	TRINITY_DN606_c0_g1	98.6701554671466	-5.83258924451404	100.432496459633	1.76234099248608	0.834441873915558	-98.8423931175591
	TRINITY_DN2412_c0_g1	407.636433597778	-0.269318835012774	2393.79473212959	1986.15829853182	0.708241758241758	-407.63652256508
up	TRINITY_DN767_c0_g1	4824.84759807174	0.572775603783994	9899.51139414948	14724.3589922212	0.905957200694043	4824.8476320699
up	TRINITY_DN1368_c0_g1	670.886512365311	1.94686619259791	234.956757772535	905.843270137847	0.954135338345865	670.889337194789
	TRINITY_DN2793_c0_g1	2558.99616112744	0.237079218489947	14327.7552288742	16886.7513900016	0.69438982070561	2558.99617210959
	TRINITY_DN2267_c0_g1	511.881795854624	0.494150849937892	1253.10270812019	1764.98450397481	0.859774436090226	511.88203437161
	TRINITY_DN660_c1_g1	3938.26991341862	0.359927866458446	13898.383271533	17836.6531849516	0.837622903412377	3938.26992986596
down	TRINITY_DN2573_c0_g1	7669.80956711335	-0.618404802254044	22001.1665180102	14331.3569508968	0.919838056680162	-7669.80959204385
	TRINITY_DN1148_c0_g1	2241.92110461324	-0.148973031984989	22851.6178412417	20609.6967366285	0.488027761711972	-2241.92110956279
	TRINITY_DN2603_c0_g1	115.030495121636	0.339848903828489	433.057553541535	548.088048663172	0.689242336610758	115.030997149491
	TRINITY_DN1929_c0_g1	684.958779461526	0.565817516907261	1426.3257295368	2111.28450899833	0.88235974551764	684.959013161288
down	TRINITY_DN1058_c0_g1	1244.5588353245	-1.02322046670888	2450.00007418498	1205.44123886048	0.955639097744361	-1244.55925594742
up	TRINITY_DN891_c0_g1	721.587703572851	1.03448683724837	688.285090416015	1409.87279398887	0.943927125506073	721.588445106044
	TRINITY_DN1274_c0_g1	13.7521017086977	-0.302096477456445	72.7905249569815	59.0384232482838	0.290283400809717	-13.7554194297396
	TRINITY_DN2413_c0_g1	360.910674073136	0.40991351730005	1098.30766770534	1459.21834177848	0.815847310584153	360.910906857935
	TRINITY_DN2139_c0_g1	5448.28056966839	0.124625428841861	60385.7295456417	65834.0101153101	0.405899363794101	5448.28057109375
down	TRINITY_DN1775_c0_g1	1363.91748618546	-1.03669799056727	2661.00045665522	1297.08297046976	0.957142857142857	-1363.91788017652
	TRINITY_DN1490_c0_g1	313.619542895438	0.826660708709722	405.415582038884	719.035124934322	0.87753036437247	313.620632379106
down	TRINITY_DN174_c0_g1	11714.4268764424	-0.604278037423365	34232.7389079333	22518.3120314909	0.919057258530943	-11714.426892028
	TRINITY_DN2544_c0_g1	7587.82936334582	-0.416568317438899	30255.0592087018	22667.229845356	0.873019086176981	-7587.82937478052
	TRINITY_DN1991_c0_g1	665.340469920369	0.411291484585485	2016.94252064345	2682.28299056382	0.838259109311741	665.340597043757
	TRINITY_DN511_c0_g1	156.561239095687	-3.2419431052893	175.065819516791	18.5045804211039	0.886437246963563	-156.594801261967
	TRINITY_DN87_c0_g1	114.017111390569	-0.0308070605450458	5396.6342363676	5282.61712497703	0.140341237709659	-114.017115552554
	TRINITY_DN453_c0_g1	17.3913942758566	0.0152176879323207	1640.0903091573	1657.48170343316	0.106015037593985	17.3914009336891
up	TRINITY_DN459_c0_g1	4745.96994796121	1.66767431906907	2180.03015250909	6926.0001004703	0.977385772122614	4745.97024096113
	TRINITY_DN2798_c0_g1	82.1064670253786	-0.32483047306815	407.258380139061	325.151913113682	0.635367264314633	-82.1071095717406
	TRINITY_DN2914_c0_g1	0.24137132307199	-0.0644049197371143	5.52839430053024	5.28702297745825	0.0484094852515905	-0.249816150974807
	TRINITY_DN2297_c0_g1	20.8609826742586	-0.183049416235733	175.065819516791	154.204836842532	0.318941584731058	-20.8617857630765
	TRINITY_DN1832_c0_g1	228.336140184718	-0.249924259950894	1435.53972003769	1207.20357985297	0.653932909196067	-228.336276961396
	TRINITY_DN2856_c0_g1	7663.92416767564	-0.0639686716308775	176705.909825948	169041.985658273	0.232735685367264	-7663.9241679426
down	TRINITY_DN3066_c0_g1	968.486300876931	-0.698095469936537	2524.63339724214	1556.14709636521	0.909745517640254	-968.486552474306
	TRINITY_DN2265_c0_g1	169.879707649008	-0.0291513738419903	8492.53504466453	8322.65533701553	0.141382301908618	-169.879710150197
up	TRINITY_DN1053_c0_g1	872.497656688421	1.11994814058016	743.569033421317	1616.06669010974	0.95	872.498375477355
	TRINITY_DN179_c0_g1	1540.0232298876	-0.287969215917371	8510.9630256663	6970.9397957787	0.766541353383459	-1540.02325681131
up	TRINITY_DN249_c6_g1	2008.29720513623	0.830382545354015	2580.83873929753	4589.13594443376	0.927299016772701	2008.29737680781
	TRINITY_DN2576_c0_g1	316.722650900185	0.690482582426355	515.983468049489	832.706118949674	0.870156159629844	316.723403554959
	TRINITY_DN2913_c0_g1	13.1007294704639	-1.99040433829334	17.5065819516791	4.40585248121521	0.377935222672065	-13.2510687149444
down	TRINITY_DN237_c0_g1	23790.2830543595	-0.543634954662205	75774.9364802177	51984.6534258582	0.907258530942741	-23790.2830605708
down	TRINITY_DN1708_c0_g1	901.039555527224	-0.921907069743148	1908.21743273302	1007.1778772058	0.917784846732215	-901.040027156032
	TRINITY_DN2264_c0_g1	700.554833457671	-0.200897505294813	5389.26304396689	4688.70821050922	0.597368421052632	-700.554862263272
	TRINITY_DN238_c0_g1	9822.41887860032	0.434723781892818	27932.212203429	37754.6310820294	0.878050896471949	9822.41888822039
up	TRINITY_DN231_c0_g1	548.238487136044	0.850381653366515	682.756696115484	1230.99518325153	0.901388085598612	548.239146656069
	TRINITY_DN3065_c0_g1	2.24122595027581	0.314106703516616	9.21399050088373	11.4552164511595	0.101590514748409	2.26312986401218
	TRINITY_DN458_c0_g1	1339.01208542919	0.260387262080996	6769.51882099928	8108.53090642847	0.723857721226142	1339.01211074693
up	TRINITY_DN1116_c0_g1	3306.85373294671	0.715480610248527	5150.62068999401	8457.47442294071	0.923568536726431	3306.85381034845
down	TRINITY_DN3129_c0_g1	843.613023425611	-2.02799798472702	1117.6570477572	274.044024331586	0.969144013880856	-843.615461018304
up	TRINITY_DN897_c0_g1	3308.3587288879	0.839965239942259	4187.75868265166	7496.11741153955	0.930190861769809	3308.35883551805
	TRINITY_DN1336_c0_g1	285.375806128353	-0.612760949196081	824.652149829094	539.276343700741	0.856593406593407	-285.376463989916
	TRINITY_DN2102_c0_g1	6.23650042269355	0.00262117960137018	3429.44726442892	3435.68376485162	0.0547426257952574	6.2365009735299
up	TRINITY_DN1491_c0_g1	2730.71152859356	1.06404344572904	2503.44121909011	5234.15274768367	0.963736263736264	2730.71173590004
	TRINITY_DN173_c0_g1	12216.7537810095	-0.323286251156202	60854.7216621367	48637.9678811272	0.811017929438982	-12216.753785287
	TRINITY_DN2918_c0_g1	11760.7111594061	0.355816048150382	42046.2028526827	53806.9140120888	0.841671486408329	11760.7111647886
	TRINITY_DN88_c0_g1	495.248160166504	-0.182948950325229	4158.27391304883	3663.02575288232	0.547165991902834	-495.248193957965
up	TRINITY_DN1995_c0_g1	1410.71372455832	0.968577496962315	1474.2384801414	2884.95220469972	0.9262001156738	1410.71405706457
	TRINITY_DN2761_c0_g1	757.791116404995	0.101521624621914	10394.3026840469	11152.0938004519	0.343869288606131	757.791123205444
	TRINITY_DN452_c0_g1	387.97479394867	0.0129456530864504	43043.1566248783	43431.131418827	0.0848178137651822	387.97479416465
	TRINITY_DN2260_c0_g1	345.917550901638	0.445021478457742	957.33361304182	1303.25116394346	0.833111625216888	345.917837160653
down	TRINITY_DN2263_c0_g1	500.564913209413	-4.36377085997238	526.118857600461	25.5539443910482	0.960815500289184	-500.58393385372
down	TRINITY_DN1552_c0_g1	677.827329459474	-0.722676773623528	1720.25202651499	1042.42469705552	0.901156737998843	-677.827714706239
	TRINITY_DN2138_c0_g1	1.23936979249677	0.142045957730312	11.9781876511488	13.2175574436456	0.0731058415268942	1.24748328111482
	TRINITY_DN2359_c0_g1	167.758001800055	-1.24467186540089	290.240700777838	122.482698977783	0.867437825332562	-167.762619125953
	TRINITY_DN2797_c0_g1	611.826063055343	-0.538373702238748	1964.42277478841	1352.59671173307	0.874898785425101	-611.826299925104
	TRINITY_DN2980_c0_g1	16.1101556321552	-0.6207982682615	46.0699525044187	29.9597968722634	0.369635627530364	-16.1221122990178
	TRINITY_DN1610_c0_g1	109.108107752997	-0.0541238581208562	2963.21934508421	2854.11123733121	0.195604395604396	-109.10812117726
	TRINITY_DN1555_c0_g1	607.133792161621	-0.0439315683911759	20243.1371304416	19636.0033382799	0.173423944476576	-607.133793751043
	TRINITY_DN2321_c0_g1	11811.3427871209	0.262976688121053	59070.8931011656	70882.2358882865	0.735425101214575	11811.3427900485
	TRINITY_DN2482_c0_g1	0.639799173171051	0.157987501599334	5.52839430053024	6.16819347370129	0.0484094852515905	0.659016716519361
	TRINITY_DN233_c0_g1	377.911310383828	0.0621842528030464	8580.06795442293	8957.97926480676	0.229757085020243	377.911315499951
	TRINITY_DN2639_c0_g1	46.332275312508	-0.0477047263546092	1424.48293143662	1378.15065612412	0.1868999421631	-46.3322998714176
	TRINITY_DN1112_c0_g1	390.008588890927	0.476330121943557	996.95377219562	1386.96236108655	0.846327356853673	390.008879769522
	TRINITY_DN394_c0_g1	907.999615571385	0.556635345484855	1928.48821183496	2836.48782740635	0.889271255060729	907.999786189783
	TRINITY_DN1928_c0_g1	605.947184835267	-0.517160626075673	2011.41412634292	1405.46694150765	0.871457489878543	-605.947405526997
	TRINITY_DN3128_c0_g1	100.224181288503	0.13856538899535	994.189575045354	1094.41375633386	0.41336032388664	100.224277075555
down	TRINITY_DN1771_c0_g1	893.887142667213	-0.748387293131009	2208.59352306183	1314.70638039462	0.912232504337767	-893.887455952535
	TRINITY_DN895_c0_g1	170.350254644681	0.272022744845363	820.96655362874	991.316808273422	0.660237131289763	170.350471833457
down	TRINITY_DN1115_c0_g1	14998.2241159312	-1.25695427429156	25789.0380129235	10790.8138969923	0.973395026026605	-14998.2241686019
	TRINITY_DN2042_c0_g1	142.301528702757	0.0234908382579261	8668.52226323141	8810.82379193417	0.113678426836322	142.301530641667
	TRINITY_DN1774_c0_g1	72.3959547952367	-1.71465888070999	104.118092659986	31.7221378647495	0.768594563331405	-72.4162573307344
	TRINITY_DN2578_c0_g1	599.930538529936	-0.465260497082363	2176.34455630874	1576.4140177788	0.860034702139965	-599.930718940237
	TRINITY_DN893_c0_g1	702.016772241557	0.291553346787708	3134.59956840065	3836.6163406422	0.751214574898785	702.016832783807
	TRINITY_DN1554_c0_g1	3.7621956196899	0.327912503041646	14.742384801414	18.5045804211039	0.126171197223829	3.77645898832026
up	TRINITY_DN395_c0_g1	3277.03612756874	0.983962460847575	3351.12834517141	6628.16447274016	0.932851359167149	3277.03627529096
	TRINITY_DN2481_c0_g1	3.08602558102777	-0.523836538374411	10.1353895509721	7.04936396994433	0.132099479467901	-3.13016910177292
down	TRINITY_DN1056_c0_g1	875.53079470093	-1.60617875385058	1303.77965587505	428.248861174118	0.960584152689416	-875.532267983214
	TRINITY_DN2100_c0_g1	189.33866366154	0.090975890093305	2908.85680112899	3098.19546479053	0.307894736842105	189.338685518175
	TRINITY_DN226_c1_g1	275.800369855326	-0.0470385806550486	8597.57453637461	8321.77416651928	0.200375939849624	-275.800373866611
	TRINITY_DN2419_c0_g1	232.284036447275	1.48579216282337	128.995867012372	361.279903459647	0.897137073452863	232.288788292913
up	TRINITY_DN89_c0_g1	364.10306325778	1.09901935278776	318.804071330577	682.907134588357	0.919982648930017	364.104721910108
up	TRINITY_DN176_c0_g1	1374.27493587185	2.23297221662441	371.323817185614	1745.59875305746	0.978455754771544	1374.27674997815
	TRINITY_DN732_c0_g2	16.2044145688469	-0.00715075849874394	3277.41642116434	3261.2120065955	0.0811740890688259	-16.2044161466066
	TRINITY_DN454_c0_g2	7.79057173582351	-0.00823219748397352	1369.19898843132	1361.4084166955	0.077299016772701	-7.79057608525117
	TRINITY_DN732_c0_g1	837.212848421736	-0.348880172362334	3897.51798187382	3060.30513345208	0.813851937536148	-837.212921113745
	TRINITY_DN454_c0_g1	451.617861507561	-0.0713844522326332	9354.96455554725	8903.34669403969	0.260005783689994	-451.617867149211
	TRINITY_DN3126_c0_g1	193.098676009065	0.978369103953177	199.022194819089	392.120870828153	0.845893580104106	193.101154534501
	TRINITY_DN2916_c0_g1	51.2307918346271	-0.0441944216226691	1698.13844931287	1646.90765747824	0.163996529786003	-51.2308108968597

## Sheet: 3. DEG_control vs. HA+AA
PAIRWISE DIFFERENTIAL EXPRESSION ANALYSES CONTROL VS. HA+AA TREATMENT									M: Is the log2-ratio of the two conditions.
Tags	Feature	D	M	Maize_control_1	Maize_humic_acid_amino_acid_1	Probability	Ranking
up	TRINITY_DN1048_c0_g1	1590.06277895524	9.7546408801406	1.84279829790018	1591.90557725314	0.990856481481482	1590.09269982526		D: The value of the difference between the conditions.
up	TRINITY_DN3154_c0_g1	1813.9734400713	1.74992242954644	767.525491075424	2581.49893114672	0.973871527777778	1813.97428413762
down	TRINITY_DN2020_c0_g1	7047.56439739805	-0.56658812566288	21698.9499577746	14651.3855603765	0.904803240740741	-7047.56442017344		Probability: The probability of differential expression for each feature. It is obtained by comparing the M and D values of a given feature against the noise distribution. If the probability is higher than a given threshold (0.9 by default), the feature is considered to be differentially expressed between conditions.
	TRINITY_DN1284_c0_g1	192.547097308329	-0.402157410306076	791.481868948126	598.934771639797	0.810243055555556	-192.547517284554
up	TRINITY_DN2456_c0_g1	498.70061153695	2.3505888645439	121.624687661412	620.325299198361	0.968778935185185	498.706151170544		Ranking: Is a summary statistic of M and D values equal to -sign(M)*sqrt(M^2 + D^2), which can be used as a ranked value in gene set enrichment analysis (GSEA).
up	TRINITY_DN2735_c0_g1	7398.63942584553	1.12800197925031	6240.63643583895	13639.2758616845	0.968923611111111	7398.63951183353
up	TRINITY_DN300_c0_g1	8613.35503447067	0.724119025237605	13212.8637959443	21826.2188304149	0.921527777777778	8613.35506490877
	TRINITY_DN201_c1_g1	2575.08278983983	0.511938011533502	6045.29981626153	8620.38260610136	0.896267361111111	2575.08284072762
up	TRINITY_DN841_c0_g1	887.336781729496	1.73385931800409	381.459247665337	1268.79602939483	0.966695601851852	887.338475711605
	TRINITY_DN157_c0_g1	350.936774042252	0.321832500535661	1404.21230299993	1755.14907704219	0.806915509259259	350.936921613189
up	TRINITY_DN2692_c0_g1	863.935463531631	2.10875710029173	260.755959152875	1124.69142268451	0.978269675925926	863.938037132364
down	TRINITY_DN1906_c0_g1	1003.97538427248	-0.863657737398388	2228.86454131026	1224.88915703778	0.917621527777778	-1003.975755748
	TRINITY_DN1863_c0_g1	2.4590880499543	-0.447891118835008	9.21399148950088	6.75490343954658	0.139236111111111	-2.49954405677502
up	TRINITY_DN262_c0_g1	2622.68974071686	1.4282914138204	1550.714767683	4173.40450839986	0.9703125	2622.69012963367
up	TRINITY_DN2046_c0_g1	1861.80727335929	1.53293996345155	983.132891929744	2844.94016528904	0.968952546296296	1861.80790444087
up	TRINITY_DN2392_c0_g1	1597.38540448075	3.48516305725517	156.637855321515	1754.02325980226	0.99068287037037	1597.38920642706
	TRINITY_DN2909_c0_g1	171.220835306113	-0.429993914308451	664.328786393014	493.107951086901	0.814236111111111	-171.221375235949
	TRINITY_DN64_c0_g1	1579.08465359598	0.360670155690073	5559.72246476483	7138.80711836081	0.853211805555556	1579.08469478534
	TRINITY_DN2997_c0_g1	520.696327920234	0.699326912044665	834.78762894878	1355.48395686901	0.898697916666667	520.696797539361
down	TRINITY_DN1022_c0_g1	9194.75927509297	-1.47333701324963	14370.1411270256	5175.38185193261	0.974103009259259	-9194.75939313423
	TRINITY_DN1994_c0_g1	5.33004776098839	-0.320979006352788	26.7205753195526	21.3905275585642	0.209461805555556	-5.33970379861435
	TRINITY_DN398_c0_g1	179.795814694297	0.49918856688921	434.900398304442	614.696212998739	0.831481481481481	179.796507671343
down	TRINITY_DN6_c0_g1	680.183807110424	-1.04652855645324	1318.52218214758	638.338375037152	0.95228587962963	-680.184612202636
up	TRINITY_DN1737_c0_g1	1619.2986424329	1.5923525131109	803.460057884477	2422.75870031737	0.97259837962963	1619.2994253601
down	TRINITY_DN867_c0_g1	1631.14769227352	-3.06257107151778	1852.93368853863	221.785996265113	0.990393518518519	-1631.15056734527
down	TRINITY_DN672_c0_g1	1942.72474613315	-1.08690451647934	3670.85420941715	1728.129463284	0.964322916666667	-1942.72505018069
	TRINITY_DN2282_c0_g1	53.3784465665427	0.0889442872331258	839.394624693531	892.773071260073	0.368287037037037	53.3785206702423
	TRINITY_DN2861_c0_g1	1056.06747872287	-0.375115878610261	4612.52413964414	3556.45666092128	0.856510416666667	-1056.06754534357
up	TRINITY_DN2430_c0_g1	1425.617574948	2.71933075941655	255.227564259174	1680.84513920717	0.987876157407407	1425.6201684742
	TRINITY_DN326_c0_g1	585.610736970737	0.411977154922109	1771.85056343102	2357.46130040176	0.854918981481481	585.610881883684
	TRINITY_DN267_c0_g1	51.8820339712493	-0.00467544702456483	16035.1093891784	15983.2273552071	0.0830439814814815	-51.8820341819176
down	TRINITY_DN457_c0_g1	1382.52012257408	-11.4336064321314	1383.02012257408	0.5	0.98978587962963	-1382.56740041066
	TRINITY_DN1699_c0_g1	591.952032288536	-0.281434224677307	3340.07191494407	2748.11988265553	0.790769675925926	-591.952099190256
	TRINITY_DN1584_c0_g1	238.900915798812	-0.544307450541743	760.154297883823	521.253382085011	0.852835648148148	-238.901535868047
up	TRINITY_DN2976_c0_g1	1855.81739814922	2.28490684111597	479.127557454046	2334.94495560327	0.985850694444444	1855.8188047524
	TRINITY_DN1348_c0_g1	36.6753112054826	-0.120180671353639	458.856776177144	422.181464971661	0.400954861111111	-36.6755081139003
up	TRINITY_DN1568_c0_g1	1275.57478366127	0.834327266250383	1629.03369534376	2904.60847900503	0.918865740740741	1275.57505651941
down	TRINITY_DN1973_c0_g1	1287.7279019096	-2.04147610947136	1700.90282896186	413.174927052266	0.982291666666667	-1287.72952011717
up	TRINITY_DN2304_c0_g1	649.227692977747	2.05157516160454	206.39340936482	855.621102342567	0.9734375	649.230934483141
down	TRINITY_DN1069_c0_g1	757.185682345998	-9.39567414509043	758.311499585923	1.12581723992443	0.982783564814815	-757.243974054872
down	TRINITY_DN846_c0_g1	2262.25745414979	-1.05121265891809	4372.03896176817	2109.78150761838	0.964699074074074	-2262.25769838547
	TRINITY_DN2697_c0_g1	389.688007455693	-0.277501940462889	2227.02174301236	1837.33373555667	0.780150462962963	-389.688106262066
	TRINITY_DN2582_c0_g1	3.38352267803549	-0.263466547697581	20.2707812769019	16.8872585988665	0.156799768518519	-3.39376492034085
down	TRINITY_DN736_c0_g1	174.565838300517	-8.4517537788417	175.065838300517	0.5	0.928761574074074	-174.770317970473
up	TRINITY_DN1868_c0_g1	3809.61359540689	0.541318451064713	8367.22567161575	12176.8392670226	0.900578703703704	3809.6136338656
down	TRINITY_DN626_c0_g1	2417.97850728527	-1.67731216010435	3517.90195069144	1099.92344340617	0.975231481481482	-2417.97908904721
	TRINITY_DN2177_c0_g1	0.616289752054125	-0.125963023947646	7.37119319160071	6.75490343954658	0.0721354166666667	-0.629030795660252
	TRINITY_DN110_c0_g1	363.782069020907	-0.262534639560184	2186.48018045856	1822.69811143765	0.762384259259259	-363.782163754037
up	TRINITY_DN2287_c0_g1	535.285378863095	1.45659056814757	306.825916600379	842.111295463474	0.952575231481481	535.28736065845
up	TRINITY_DN2756_c0_g1	710.510103067619	1.80551400681825	284.712337025577	995.222440093196	0.963888888888889	710.512397106474
up	TRINITY_DN85_c0_g1	3287.80532418787	2.59623501976165	651.429198307713	3939.23452249558	0.992708333333333	3287.80634925392
	TRINITY_DN1411_c0_g1	681.7684147053	-0.233685882248328	4559.08298900504	3877.31457429974	0.743836805555556	-681.768454754889
	TRINITY_DN1779_c0_g1	418.326314550674	-0.660460457685814	1138.84934810231	720.523033551636	0.890480324074074	-418.326835923259
	TRINITY_DN2676_c0_g1	4925.97468767465	-0.360947215153969	22254.5536445915	17328.5789569168	0.857928240740741	-4925.97470089873
	TRINITY_DN583_c0_g1	200.911587647276	0.69084337345453	327.096697877281	528.008285524558	0.860185185185185	200.912775391501
down	TRINITY_DN1399_c0_g1	554.453065249335	-1.64707904264418	814.516847671878	260.063782422543	0.958246527777778	-554.455511681285
	TRINITY_DN48_c0_g1	399.230710011812	0.0196374308988671	29130.955493206	29530.1862032178	0.162702546296296	399.230710494777
	TRINITY_DN3108_c0_g1	4657.31761219254	-0.114142551219915	61225.1306494355	56567.8130372429	0.499334490740741	-4657.31761359126
down	TRINITY_DN1542_c0_g1	2102.92834036901	-2.98984990442502	2405.77317790868	302.844837539672	0.990943287037037	-2102.93046578569
	TRINITY_DN415_c0_g1	258.323757408946	0.249654125597566	1367.35633704193	1625.68009445088	0.738107638888889	258.323878046646
	TRINITY_DN2882_c0_g1	134.200432980435	-0.555130852061378	420.15801192124	285.957578940805	0.816579861111111	-134.201581147165
	TRINITY_DN1648_c0_g1	460.158130712077	-0.58172467589424	1386.70571916988	926.547588457806	0.887586805555556	-460.158498415526
up	TRINITY_DN2414_c0_g1	4639.87644457673	2.06805365451723	1453.04645789429	6092.92290247102	0.988917824074074	4639.876905456
down	TRINITY_DN2925_c0_g1	777.433653785197	-0.862501216232222	1727.62340428142	950.189750496219	0.91412037037037	-777.434132223527
up	TRINITY_DN2266_c0_g1	1631.9502747302	2.9045390644497	251.541967663374	1883.49224239357	0.98912037037037	1631.95285947209
	TRINITY_DN2955_c0_g1	4.90603418338421	0.289074475331198	22.1135795748021	27.0196137581863	0.182060185185185	4.91454326065224
up	TRINITY_DN956_c0_g1	2720.57981545903	0.64635702382312	4813.38915411526	7533.96896957429	0.914467592592593	2720.57989223997
up	TRINITY_DN1094_c0_g1	2165.54211426741	2.67037049201871	403.572827240139	2569.11494150755	0.990885416666667	2165.54376070869
down	TRINITY_DN2236_c0_g1	390.981384030865	-6.86743001034879	394.358835750638	3.37745171977329	0.967534722222222	-391.041691196268
up	TRINITY_DN546_c0_g1	619.664518248531	0.797617234413772	839.394624693531	1459.05914294206	0.907696759259259	619.66503158516
down	TRINITY_DN656_c0_g1	847.573342822445	-1.21031229368388	1492.66662129914	645.093278476699	0.957146990740741	-847.57420696896
	TRINITY_DN18_c0_g1	152.467968571643	-0.14339009570583	1611.5271115137	1459.05914294206	0.537210648148148	-152.468035997986
down	TRINITY_DN216_c0_g1	1418.53717976995	-0.882351881377244	3100.50813621705	1681.9709564471	0.921614583333333	-1418.53745418812
	TRINITY_DN80_c0_g1	3729.6468355841	0.383757896777886	12238.944895504	15968.5917310881	0.864467592592593	3729.64685532727
up	TRINITY_DN1233_c0_g1	305.334800875532	1.22085624648143	229.428388088572	534.763188964105	0.93203125	305.337241612738
	TRINITY_DN2405_c0_g1	19.1692478700263	-0.302460679313444	101.35390638451	82.1846585144834	0.428472222222222	-19.1716338992022
	TRINITY_DN1669_c0_g1	156.282529286294	-0.0753518768789388	3071.02336345064	2914.74083416435	0.375260416666667	-156.282547451809
down	TRINITY_DN1043_c0_g1	451.906982134493	-9.82147738482544	452.406982134493	0.5	0.971556712962963	-452.013696606559
down	TRINITY_DN935_c0_g1	1748.85044897305	-1.34025340150906	2890.42913025643	1141.57868128337	0.967447916666667	-1748.85096253295
up	TRINITY_DN2215_c0_g1	2898.73048351666	2.16601334015683	831.10203235298	3729.83251586964	0.988049768518519	2898.73129276974
up	TRINITY_DN3090_c0_g1	468.123411801064	3.67979334388448	39.6201634048538	507.743575205918	0.972395833333333	468.137874514894
up	TRINITY_DN2025_c0_g1	6811.04842800368	0.860757848379391	8346.95489033885	15158.0033183425	0.927546296296296	6811.04848239355
down	TRINITY_DN2376_c0_g1	1058.95777978632	-1.12054952776128	1960.73738896579	901.779609179469	0.959056712962963	-1058.95837264796
	TRINITY_DN3060_c0_g1	149.679229262471	0.0495611190857103	4282.66324432001	4432.34247358248	0.269878472222222	149.6792374677
	TRINITY_DN1432_c0_g1	68.6921110094272	0.0737714787810697	1309.30819065808	1378.0003016675	0.32421875	68.6921506226334
down	TRINITY_DN2845_c0_g1	231.692585535422	-8.85917809401066	232.192585535422	0.5	0.945688657407407	-231.861896888192
down	TRINITY_DN305_c0_g1	3947.64575655152	-1.45518288868954	6213.9158605194	2266.27010396788	0.971672453703704	-3947.64602475658
down	TRINITY_DN525_c0_g1	13176.9998236791	-1.72699693485087	18880.3899611363	5703.39013745717	0.980700231481481	-13176.9999368505
	TRINITY_DN1212_c0_g1	123.209990727764	0.156126121684856	1078.0370042716	1201.24699499937	0.567042824074074	123.2100896457
	TRINITY_DN1402_c0_g1	141.585242083905	-0.143219635626505	1498.19501619284	1356.60977410894	0.53365162037037	-141.585314520334
	TRINITY_DN2076_c0_g1	31.2486486068944	0.182159271414686	232.192585535422	263.441234142317	0.459577546296296	31.2491795373467
	TRINITY_DN1512_c0_g1	81.2070592573875	-0.147305055759533	836.63042724668	755.423367989293	0.521383101851852	-81.2071928588367
down	TRINITY_DN1483_c0_g1	399.273976371415	-6.89745249344824	402.651428091189	3.37745171977329	0.968258101851852	-399.333548626134
down	TRINITY_DN3138_c0_g1	212.638785316496	-7.56890651979637	213.764602556421	1.12581723992443	0.940769675925926	-212.773450803385
	TRINITY_DN1622_c0_g1	215.341232191534	-0.536112548315666	693.813559159417	478.472326967883	0.847337962962963	-215.341899542176
	TRINITY_DN1263_c0_g1	16.7005328880833	-0.0612573345598302	401.730028942239	385.029496054155	0.234577546296296	-16.7006452332534
	TRINITY_DN136_c0_g1	344.644737425978	-0.505234560329763	1166.49132257081	821.846585144834	0.865248842592593	-344.645107751992
up	TRINITY_DN246_c0_g1	5319.5410142149	0.629305683509731	9728.13221461503	15047.6732288299	0.914293981481481	5319.54105143857
	TRINITY_DN1732_c0_g1	270.127275062598	-0.391337568235956	1137.00654980441	866.879274741812	0.825347222222222	-270.127558530848
up	TRINITY_DN2545_c0_g1	120138.447635672	9.03519078650549	229.428388088572	120367.87602376	1.0	120138.447975424
	TRINITY_DN1842_c0_g1	120.08040730755	-0.468501398510294	433.057600006542	312.977192698992	0.794502314814815	-120.081321248175
down	TRINITY_DN537_c0_g1	2222.3701685814	-1.49794695306819	3440.50442217963	1218.13425359823	0.969820601851852	-2222.37067341287
	TRINITY_DN635_c0_g1	695.879596406114	0.511699233416822	1634.56209023746	2330.44168664357	0.883506944444444	695.879784539285
up	TRINITY_DN1526_c0_g1	548.560933354498	0.794188489246156	747.254709798522	1295.81564315302	0.904803240740741	548.561508254192
down	TRINITY_DN2493_c0_g1	1332.78183986049	-2.01273825825909	1771.85056343102	439.068723570528	0.98275462962963	-1332.78335965648
down	TRINITY_DN330_c0_g1	198.522216173219	-8.63678567267422	199.022216173219	0.5	0.936805555555556	-198.710000707267
	TRINITY_DN1969_c0_g1	380.540971483959	0.297859249471157	1659.43986725911	2039.98083874307	0.794646990740741	380.541088055006
	TRINITY_DN101_c0_g1	280.323983266707	0.344232002586706	1040.25963916465	1320.58362243136	0.808333333333333	280.324194621486
	TRINITY_DN2119_c0_g1	56.4861736498026	1.48701385294311	31.327571064303	87.8137447141056	0.778414351851852	56.5057432814975
up	TRINITY_DN809_c0_g1	1375.90859408085	1.40700483913525	832.94483065088	2208.85342473173	0.965509259259259	1375.9093134826
up	TRINITY_DN871_c0_g1	726.50180783437	0.672005025215193	1224.53946895467	1951.04127678904	0.903327546296296	726.502118632398
up	TRINITY_DN1838_c0_g1	971.987119746792	1.26583593196308	691.970760861517	1663.95788060831	0.96009837962963	971.987944006648
down	TRINITY_DN1352_c0_g1	1116.32693234556	-8.95647823092448	1118.57856682541	2.25163447984886	0.98755787037037	-1116.36286143097
up	TRINITY_DN706_c0_g1	220.315608399588	1.46370647945104	125.310284257212	345.6258926568	0.91958912037037	220.320470544928
up	TRINITY_DN1800_c0_g1	688.455759080094	0.684346699149307	1134.24235235756	1822.69811143765	0.903645833333333	688.456099211092
down	TRINITY_DN766_c0_g1	277.762542982927	-9.12030290983583	278.262542982927	0.5	0.954137731481482	-277.912234724399
	TRINITY_DN914_c0_g2	2623.69681988086	-0.224383613130925	18215.1397755943	15591.4429557134	0.741550925925926	-2623.69682947572
	TRINITY_DN804_c0_g1	396.670138823918	-0.536612269498663	1277.05922044482	880.389081620905	0.873611111111111	-396.670501786198
down	TRINITY_DN1910_c0_g1	538.617731402056	-0.812131599485193	1251.26004427422	712.642312872164	0.905931712962963	-538.618343670573
up	TRINITY_DN914_c0_g1	1476.60683697305	0.590283584191221	2920.83530217178	4397.44213914483	0.905873842592593	1476.60695495797
up	TRINITY_DN1183_c0_g1	6245.42565225606	0.905026990069702	7157.42858904429	13402.8542413003	0.928240740740741	6245.42571782996
down	TRINITY_DN597_c0_g1	337.656102093337	-2.99546720366606	386.066243410087	48.4101413167505	0.961516203703704	-337.669388758641
	TRINITY_DN1812_c0_g1	278.392027596373	-0.321380549699051	1394.07691236148	1115.68488476511	0.797482638888889	-278.392213099931
	TRINITY_DN1085_c0_g1	179.002251186567	-0.0705615481184327	3750.09453622686	3571.09228504029	0.343836805555556	-179.002265094023
up	TRINITY_DN2836_c0_g1	1013.73090701339	1.24704238790868	738.040718309021	1751.77162532241	0.960300925925926	1013.73167403851
up	TRINITY_DN2503_c0_g1	326.493591030942	1.01518954942862	319.725504685681	646.219095716623	0.932436342592593	326.49516932736
down	TRINITY_DN3086_c0_g1	168.124729644782	-1.78581273629979	236.799581280173	68.6748516353903	0.908333333333333	-168.134213785477
	TRINITY_DN2831_c0_g1	13.7263668865919	-0.613628323313887	39.6201634048538	25.8937965182619	0.385329861111111	-13.7400759686582
up	TRINITY_DN2786_c0_g1	530.297386743171	0.963272571335088	558.367884263754	1088.66527100692	0.908738425925926	530.298261623289
	TRINITY_DN2946_c0_g1	6338.30612326246	-0.304205137352353	33339.90680561	27001.6006823475	0.82416087962963	-6338.30613056258
	TRINITY_DN440_c0_g1	628.03794004799	-0.492208761475752	2172.65919322431	1544.62125317632	0.878732638888889	-628.038132926009
up	TRINITY_DN106_c0_g1	9552.09294545023	1.68979075820164	4290.95583666056	13843.0487821108	0.979542824074074	9552.09309491448
down	TRINITY_DN1364_c0_g1	887.940842076585	-1.12948940260128	1635.48348938641	747.542647309822	0.95708912037037	-887.941560449777
up	TRINITY_DN1636_c0_g1	473.277401772449	0.838191777105632	600.752245115458	1074.02964688791	0.902951388888889	473.278144006181
down	TRINITY_DN487_c0_g1	3098.03430377759	-1.52332582018724	4750.73401198666	1652.69970820906	0.971383101851852	-3098.03467829272
	TRINITY_DN532_c0_g1	303.810552909516	-0.0917023991157014	4933.17104347877	4629.36049056926	0.418373842592593	-303.810566749275
	TRINITY_DN2009_c0_g1	0.421399148950089	-0.881898170510748	0.921399148950089	0.5	0.0721354166666667	-0.977405558550832
down	TRINITY_DN473_c0_g1	1532.74618304198	-1.48709925026661	2382.73819918493	849.992016142945	0.967361111111111	-1532.74690444768
down	TRINITY_DN1364_c0_g2	1691.27132785918	-1.00398315018411	3373.24228430627	1681.9709564471	0.962644675925926	-1691.27162585455
up	TRINITY_DN73_c0_g1	2787.53875093699	1.25952102953046	1999.43615322169	4786.97490415868	0.96791087962963	2787.53903548785
up	TRINITY_DN968_c0_g1	598.385782923222	2.53868836540267	124.388885108262	722.774668031484	0.973061342592593	598.391168169496
	TRINITY_DN1462_c0_g1	45.548808537705	0.188086667746371	327.096697877281	372.645506414986	0.522453703703704	45.5491968732611
	TRINITY_DN2229_c0_g1	490.81321191618	-0.355336135141141	2248.21392343822	1757.40071152204	0.836082175925926	-490.813340543272
down	TRINITY_DN2772_c0_g1	2308.61743108697	-10.0032471574708	2310.86906556682	2.25163447984886	0.993287037037037	-2308.63910303718
up	TRINITY_DN1242_c0_g1	633.40909800991	0.89309845949649	738.962117457971	1372.37121546788	0.911429398148148	633.409727638111
	TRINITY_DN2291_c0_g1	259.970115575634	-0.297317143922758	1395.91971065938	1135.94959508375	0.779513888888889	-259.970285590281
up	TRINITY_DN1143_c1_g1	1694.36864948658	1.44886039190577	979.447295333944	2673.81594482052	0.967766203703704	1694.36926894919
	TRINITY_DN271_c0_g1	440.484560300134	0.273854694186418	2107.23985364885	2547.72441394899	0.775896990740741	440.484645429549
down	TRINITY_DN799_c0_g1	1459.40007010549	-1.26025117431091	2505.28428599529	1045.8842158898	0.963859953703704	-1459.4006142444
up	TRINITY_DN2334_c0_g1	816.362248442755	0.944020304525509	883.621783843135	1699.98403228589	0.916203703703704	816.362794262971
down	TRINITY_DN811_c0_g1	1270.54411985663	-1.36400793410964	2077.75508088245	807.210961025817	0.964496527777778	-1270.54485202999
	TRINITY_DN1915_c0_g1	356.023288001275	-0.248277671421135	2251.89952003402	1895.87623203274	0.750491898148148	-356.023374571167
down	TRINITY_DN2224_c0_g1	634.956326354462	-1.42957924055807	1009.8534672493	374.897140894835	0.955931712962963	-634.95793567319
up	TRINITY_DN161_c0_g1	1379.51630920844	0.830392503393485	1772.77196257997	3152.28827178841	0.919733796296296	1379.51655913359
	TRINITY_DN1741_c0_g1	825.426805983355	-0.451939168504095	3069.18056515274	2243.75375916939	0.874739583333333	-825.426929706619
down	TRINITY_DN1805_c0_g1	1785.90025258929	-4.54488459782347	1865.83327662393	79.9330240346346	0.991956018518519	-1785.90603565096
	TRINITY_DN701_c0_g1	983.583446295661	0.294263482447483	4347.16118474652	5330.74463104218	0.806568287037037	983.583490313784
	TRINITY_DN2508_c0_g1	4.9151406207775	-1.29588802538996	8.2925923405508	3.37745171977329	0.241984953703704	-5.08310270370038
	TRINITY_DN2350_c0_g1	1.74210699197856	-0.388997429781439	7.37119319160071	5.62908619962215	0.105960648148148	-1.78500861955262
up	TRINITY_DN2004_c0_g1	1591.67184536005	1.60383091481631	780.425079160725	2372.09692452078	0.972453703703704	1591.67265340128
up	TRINITY_DN752_c0_g1	2655.06524755287	1.05521232190597	2462.89992514359	5117.96517269646	0.965509259259259	2655.06545724132
down	TRINITY_DN22_c0_g1	2289.54115459238	-0.825686042560691	5253.8179473134	2964.27679272103	0.923292824074074	-2289.54130347754
down	TRINITY_DN1313_c0_g1	1351.1859720126	-0.725381899254978	3419.31224175378	2068.12626974118	0.913859953703704	-1351.18616672261
down	TRINITY_DN2570_c0_g1	523.430603581928	-1.61653315439385	776.739482564925	253.308878982997	0.957175925925926	-523.433099780269
down	TRINITY_DN2460_c0_g1	1667.64998116853	-4.7063333880355	1734.07319832407	66.4232171555414	0.991290509259259	-1667.6566221094
	TRINITY_DN2781_c0_g1	233.170097304077	-0.253752627092692	1445.67526470269	1212.50516739861	0.733304398148148	-233.170235380051
down	TRINITY_DN2240_c0_g1	4695.38224151958	-3.49473825285906	5152.46404092889	457.081799409319	0.995283564814815	-4695.3835420733
up	TRINITY_DN930_c0_g1	3626.46894732346	1.22515587694419	2710.75629621116	6337.22524353462	0.968489583333333	3626.46915427503
down	TRINITY_DN314_c0_g1	2672.34477399508	-0.78549779269228	6365.02532094721	3692.68054695213	0.922395833333333	-2672.34488943804
	TRINITY_DN209_c0_g1	391.004714363164	0.523093925274849	894.678573630536	1285.6832879937	0.870920138888889	391.005064265764
	TRINITY_DN2341_c0_g1	0.512562967001405	-0.295888025389958	2.76419744685027	2.25163447984886	0.0721354166666667	-0.591836564188503
down	TRINITY_DN2988_c0_g1	493.680182647333	-1.17637464959382	885.464582141035	391.784399493702	0.946614583333333	-493.681584218027
up	TRINITY_DN482_c0_g1	544.273703907703	1.31060763688084	367.638260431085	911.911964338789	0.950231481481482	544.275281872866
	TRINITY_DN2447_c0_g1	215.001779023446	0.350687665738359	781.346478309675	996.348257333121	0.799479166666667	215.002065025166
down	TRINITY_DN1467_c0_g1	780.039485822634	-1.01572944176496	1543.3435744914	763.304088668764	0.954369212962963	-780.040147139068
	TRINITY_DN858_c0_g1	1295.24861653854	0.381000794276914	4285.42744176686	5580.6760583054	0.858420138888889	1295.24867257473
	TRINITY_DN317_c0_g1	1654.42629228767	0.521021203380895	3803.53568686597	5457.96197915364	0.894357638888889	1654.42637432913
down	TRINITY_DN2339_c0_g1	181.015632343167	-8.50394998996712	181.515632343167	0.5	0.931365740740741	-181.215276171819
	TRINITY_DN2107_c1_g1	2700.62194212585	-0.309644458970626	13981.3106861686	11280.6887440428	0.82818287037037	-2700.62195987726
down	TRINITY_DN1195_c0_g1	4383.80562066609	-2.93235208093465	5044.66034050173	660.854719835641	0.993547453703704	-4383.80660139933
	TRINITY_DN1407_c0_g1	44.6445812743509	-0.165133621228324	412.78681872964	368.142237455289	0.495775462962963	-44.6448866755756
	TRINITY_DN2887_c0_g1	5.61997976222885	0.244680355972745	30.4061719153529	36.0261516775818	0.202314814814815	5.62530363664583
	TRINITY_DN2726_c0_g1	13.2107684404594	-0.983944019075218	26.7205753195526	13.5098068790932	0.395225694444444	-13.2473600622959
	TRINITY_DN2616_c0_g1	265.865457926484	0.304254733179018	1132.39955405966	1398.26501198614	0.78041087962963	265.865632020014
	TRINITY_DN1306_c0_g1	1139.26746569853	0.473480916351052	2932.81349110813	4072.08095680667	0.882233796296296	1139.26756408815
	TRINITY_DN1847_c0_g1	1.01601949660951	0.0577489292247425	24.8777770216524	25.8937965182619	0.0970196759259259	1.01765935180553
up	TRINITY_DN2671_c0_g1	523.370934988497	2.57028889723001	105.96090212926	629.331837117757	0.970196759259259	523.377246329785
down	TRINITY_DN2498_c0_g1	358.195046522966	-1.24934543945293	618.258828945509	260.063782422543	0.937991898148148	-358.197225306976
	TRINITY_DN152_c0_g1	526.07398984657	0.334507223311643	2016.02133790279	2542.09532774936	0.82427662037037	526.074096195747
up	TRINITY_DN647_c0_g1	1141.80695020124	0.765971189125197	1629.95509449271	2771.76204469395	0.915190972222222	1141.80720712374
	TRINITY_DN13_c0_g1	6151.66141494425	0.282928250638031	28392.914774897	34544.5761898412	0.808680555555556	6151.66142145049
	TRINITY_DN2337_c0_g1	11.9378483871842	-5.32615089044163E-4	32342.0315272971	32330.0936789099	0.0813657407407407	-11.9378483990657
down	TRINITY_DN2278_c0_g1	874.920355320635	-8.60574328797675	877.171989800484	2.25163447984886	0.984924768518519	-874.962677473688
down	TRINITY_DN1577_c0_g1	521.307500214776	-8.85813044961103	522.4333174547	1.12581723992443	0.975434027777778	-521.382754083064
	TRINITY_DN1964_c0_g1	39.2659658472649	-0.278186023656499	223.899993194872	184.634027347607	0.568836805555556	-39.2669512616186
	TRINITY_DN3044_c0_g1	44.2630644045821	-0.132107764168554	505.848132773599	461.585068369016	0.436921296296296	-44.2632615488911
	TRINITY_DN820_c0_g1	18.7578967035419	0.105628334235267	246.934971918624	265.692868622166	0.316261574074074	18.7581941051302
	TRINITY_DN207_c0_g1	66.3812409423014	0.186185301166599	481.891754900896	548.272995843198	0.56634837962963	66.3815020469275
	TRINITY_DN1685_c0_g1	63.4465361695143	0.123110044110642	712.241542138418	775.688078307933	0.446180555555556	63.4466556092001
up	TRINITY_DN2557_c0_g1	1250.94695691756	0.8737420971467	1502.80201193759	2753.74896885516	0.920283564814815	1250.94726205646
up	TRINITY_DN2058_c0_g1	444.524266965082	1.52102120338089	237.720980429123	682.245247394205	0.947974537037037	444.526869183793
	TRINITY_DN2231_c0_g1	1541.57093773123	-0.470970858260083	5534.84468774318	3993.27375001196	0.88521412037037	-1541.57100967522
	TRINITY_DN372_c0_g1	1419.07498007075	-0.53863510358118	4554.47599326029	3135.40101318954	0.895457175925926	-1419.075082295
down	TRINITY_DN981_c0_g1	785.370054078218	-1.46784070817925	1230.06786384837	444.69780977015	0.959924768518518	-785.371425759282
down	TRINITY_DN2950_c0_g1	1322.53561048954	-1.14311511332801	2416.82996769608	1094.29435720655	0.961545138888889	-1322.5361045072
	TRINITY_DN258_c0_g1	133.492645848293	0.115513255031583	1601.39172087525	1734.88436672355	0.484693287037037	133.492695825989
	TRINITY_DN431_c0_g1	134.763037608879	-0.125688721248675	1615.21270810951	1480.44967050063	0.509461805555556	-134.76309622158
	TRINITY_DN1137_c0_g1	424.304655827254	0.30599993645122	1795.80694130372	2220.11159713098	0.804166666666667	424.304766167723
	TRINITY_DN2829_c0_g1	222.447297709538	-0.850560060683433	499.398338730948	276.95104102141	0.874247685185185	-222.448923824533
	TRINITY_DN1420_c0_g1	58.7651274418313	-5.73329333769726	59.8909446817558	1.12581723992443	0.807928240740741	-59.0441432806909
down	TRINITY_DN2609_c0_g1	960.201639991045	-7.74297125159961	964.704908950743	4.50326895969772	0.986140046296296	-960.232858761506
down	TRINITY_DN1027_c0_g1	748.586939619361	-1.06230216754786	1436.46127321319	687.874333593827	0.954050925925926	-748.587693363026
	TRINITY_DN3103_c0_g1	41.5767484259495	-0.0420721495855427	1446.59666385164	1405.01991542569	0.219994212962963	-41.5767697126709
	TRINITY_DN368_c0_g1	1336.59484796346	0.0948452281634776	19670.0290317865	21006.6238797499	0.428385416666667	1336.59485132859
	TRINITY_DN2730_c0_g1	8.8112262658144	-0.476460271031779	31.327571064303	22.5163447984886	0.28287037037037	-8.8240989736771
	TRINITY_DN1298_c0_g1	431.871681167032	0.262989739041181	2159.75960513901	2591.63128630604	0.767592592592593	431.871761241275
up	TRINITY_DN2620_c0_g1	1021.04338511231	2.37782256837335	243.249375322823	1264.29276043514	0.981394675925926	1021.04615386464
	TRINITY_DN2939_c0_g1	9.63539063845097	-4.34132978914805	10.135390638451	0.5	0.386458333333333	-10.568249481049
down	TRINITY_DN321_c0_g1	585.359658215165	-1.8636607648136	807.145654480277	221.785996265113	0.96015625	-585.362624957573
	TRINITY_DN2400_c0_g1	635.54373531055	-0.570444301118971	1945.99500258259	1310.45126727204	0.887789351851852	-635.543991317035
	TRINITY_DN1188_c0_g1	134.622364579658	-0.110301045052058	1828.97731066593	1694.35494608627	0.45775462962963	-134.622409766498
down	TRINITY_DN2891_c0_g1	938.073316026742	-0.645019343793831	2602.03119663505	1663.95788060831	0.90619212962963	-938.073537784411
up	TRINITY_DN665_c0_g1	190.888930787153	8.58036358197965	0.5	191.388930787153	0.934230324074074	191.081675040443
	TRINITY_DN1251_c0_g1	1371.09232525294	0.314088205615801	5637.11999327664	7008.21231852958	0.823813657407407	1371.09236122841
	TRINITY_DN1939_c0_g1	2614.95004302038	0.336186535435886	9964.93179589521	12579.8818389156	0.847685185185185	2614.950064631
	TRINITY_DN2423_c0_g1	2.66047066179754	1.2890744753312	1.84279829790018	4.50326895969772	0.182725694444444	2.95631817388384
down	TRINITY_DN1687_c0_g1	2958.56253812885	-2.15339017539599	3816.43527495127	857.872736822416	0.988049768518519	-2958.56332180142
	TRINITY_DN1870_c0_g1	21.5549639262389	-0.158384501640023	207.31480851377	185.759844587531	0.382696759259259	-21.5555458179982
up	TRINITY_DN796_c0_g1	2044.02271487484	1.21833996379396	1540.57937704455	3584.60209191939	0.966261574074074	2044.02307797064
	TRINITY_DN1808_c0_g1	138.082902713602	0.286954423456829	627.47282043501	765.555723148613	0.734027777777778	138.083200877787
	TRINITY_DN164_c0_g1	3406.91507364494	0.51717522849408	7901.91910139596	11308.8341750409	0.898061342592593	3406.91511289896
	TRINITY_DN1966_c0_g1	3.4933204213504	-0.11618200315506	45.1485582985543	41.6552378772039	0.146672453703704	-3.49525189708566
down	TRINITY_DN2554_c0_g1	1067.24230667867	-2.71727635682119	1258.63123746582	191.388930787153	0.985040509259259	-1067.24576586445
up	TRINITY_DN2702_c0_g1	264.399579535435	1.1478984123705	217.450199152221	481.849778687656	0.924421296296296	264.402071340752
up	TRINITY_DN71_c0_g1	1442.69416173063	0.688945713275117	2356.93902301433	3799.63318474495	0.912934027777778	1442.69432623055
down	TRINITY_DN2053_c0_g1	865.858658282285	-2.61524904657352	1034.73124427095	168.872585988665	0.982783564814815	-865.862607836817
up	TRINITY_DN338_c0_g1	33719.9462674903	0.546629193739822	73197.7911908929	106917.737458383	0.906770833333333	33719.946271921
	TRINITY_DN1896_c0_g1	36.2988243047855	-0.0424396683853624	1252.18144342317	1215.88261911838	0.217303240740741	-36.2988491144711
up	TRINITY_DN228_c0_g1	852.753178110664	6.86650330336695	7.37119319160071	860.124371302265	0.984606481481481	852.780822747236
	TRINITY_DN496_c0_g1	320.37058774526	-0.3606442337322	1448.43946214954	1128.06887440428	0.822743055555556	-320.370790735527
down	TRINITY_DN1913_c0_g1	6698.81950618982	-1.13346955900621	12309.8926299732	5611.07312378336	0.968576388888889	-6698.81960208382
	TRINITY_DN1765_c0_g1	102.88344234887	-0.106226805886384	1449.36086129849	1346.47741894962	0.448292824074074	-102.883497188264
	TRINITY_DN839_c0_g1	391.017289285842	-0.880462339632009	855.979809374632	464.96252008879	0.899450231481482	-391.018280562916
down	TRINITY_DN1875_c0_g1	539.005839724682	-1.48536582425367	838.47322554458	299.467385819898	0.952835648148148	-539.007886369895
	TRINITY_DN2380_c0_g1	227.199475957986	-0.270142612553402	1330.50037108393	1103.30089512594	0.750549768518519	-227.19963655916
	TRINITY_DN2318_c0_g1	4.3965066955139	0.376537316581538	14.7423863832014	19.1388930787153	0.187181712962963	4.41260144070105
	TRINITY_DN1591_c0_g2	5583.23636702797	0.298850312418929	24257.675394409	29840.911761437	0.823755787037037	5583.23637502616
down	TRINITY_DN2332_c0_g1	1345.75532043413	-9.22563957880729	1348.00695491398	2.25163447984886	0.989467592592593	-1345.78694261105
down	TRINITY_DN2428_c0_g1	1568.73391448005	-9.44648154858034	1570.9855489599	2.25163447984886	0.990856481481482	-1568.7623562712
down	TRINITY_DN917_c0_g1	774.749940279541	-2.32220772392888	968.390505546543	193.640565267002	0.977662037037037	-774.753420522856
	TRINITY_DN1591_c0_g1	822.60068298781	-0.164261713255085	7643.92733968993	6821.32665670212	0.626070601851852	-822.600699388179
down	TRINITY_DN1639_c0_g1	1652.44359948442	-3.05351989350647	1878.73286470923	226.289265224811	0.990596064814815	-1652.44642075341
up	TRINITY_DN184_c5_g1	22134.2169757627	0.758414372772497	32002.9566404834	54137.1736162461	0.927025462962963	22134.216988756
down	TRINITY_DN574_c0_g1	619.453421216258	-0.747852093667159	1531.36538555505	911.911964338789	0.90630787037037	-619.453872648546
down	TRINITY_DN1010_c0_g1	1915.87416570556	-1.59050153301803	2868.31555068163	952.441384976068	0.974045138888889	-1915.87482589889
	TRINITY_DN1698_c1_g1	2.66957709919084	-0.141559878998664	28.5633736174527	25.8937965182619	0.126417824074074	-2.67332771800734
up	TRINITY_DN10_c0_g1	6027.55803097909	0.830586720018957	7743.43844777654	13770.9964787556	0.926070601851852	6027.55808820577
	TRINITY_DN359_c0_g1	2524.01643817859	0.101199760219785	34734.9051171204	37258.921555299	0.465046296296296	2524.01644020738
	TRINITY_DN2894_c0_g1	76.8975285118074	-7.27421559328951	77.3975285118074	0.5	0.849131944444444	-77.240818895982
	TRINITY_DN791_c0_g1	1434.19628085074	-0.381227022149841	6176.13849541244	4741.9422145617	0.85943287037037	-1434.19633151816
up	TRINITY_DN169_c0_g1	1048.79515732413	2.70018627139624	190.729623832668	1239.5247811568	0.984924768518519	1048.79863321443
down	TRINITY_DN2085_c0_g1	4027.67296792766	-3.31380993338722	4477.99986389743	450.326895969772	0.994791666666667	-4027.67433116327
	TRINITY_DN2611_c0_g1	24.8767360324616	-0.0518367229237368	704.870348946818	679.993612914356	0.230671296296296	-24.8767900396055
down	TRINITY_DN748_c0_g1	995.57707065694	-1.52482923255534	1525.83699066135	530.259920004407	0.963252314814815	-995.578238373078
down	TRINITY_DN660_c0_g1	862.846505047434	-1.14956534170105	1570.9855489599	708.139043912467	0.957204861111111	-862.847270826678
	TRINITY_DN555_c0_g2	177.444962903872	-0.505064827222242	600.752245115458	423.307282211586	0.832349537037037	-177.445681690021
up	TRINITY_DN555_c0_g1	2074.62211646539	3.63568944907003	181.515632343167	2256.13774880856	0.992679398148148	2074.62530216064
	TRINITY_DN708_c0_g1	676.34452955657	0.433005658099427	1932.17401534834	2608.51854490491	0.867476851851852	676.344668164833
	TRINITY_DN944_c0_g1	2666.69374397006	-0.412015530887071	10734.3000852685	8067.60634129847	0.87109375	-2666.69377579914
down	TRINITY_DN2201_c0_g1	479.640120421047	-7.74159266091574	481.891754900896	2.25163447984886	0.973061342592593	-479.702592628437
down	TRINITY_DN3100_c0_g1	2778.76368795542	-1.53609853644481	4241.20028261726	1462.43659466184	0.970833333333333	-2778.76411253246
up	TRINITY_DN528_c0_g1	846.40260137859	0.853198866689482	1049.47363065415	1895.87623203274	0.915133101851852	846.403031403333
down	TRINITY_DN2259_c0_g1	507.785030924563	-1.38770411275992	821.888040863479	314.103009938916	0.950549768518518	-507.786927119795
	TRINITY_DN469_c0_g1	179.440576147518	-0.780695802972976	429.372003410741	249.931427263224	0.859056712962963	-179.44227443412
down	TRINITY_DN2275_c0_g1	1567.72135151305	-11.6149134921967	1568.22135151305	0.5	0.990856481481482	-1567.7643771324
down	TRINITY_DN381_c0_g1	3008.42173146877	-1.02356645145547	5920.91093115327	2912.4891996845	0.965740740740741	-3008.42190559466
	TRINITY_DN429_c0_g1	10.5356408776017	0.0413763798798093	362.109865537385	372.645506414986	0.178674768518519	10.5357221255405
	TRINITY_DN1486_c0_g1	806.362500864454	0.532117405977526	1807.78513024007	2614.14763110453	0.888165509259259	806.362676436174
up	TRINITY_DN2385_c0_g1	18973.517811	0.882383939980441	22495.9602216164	41469.4780326164	0.93130787037037	18973.5178315181
up	TRINITY_DN491_c0_g1	1039.31759964482	0.791629814432368	1421.71888682999	2461.0364864748	0.915364583333333	1039.31790112998
down	TRINITY_DN2165_c0_g1	87318.2869421128	-0.586382223514493	261440.558720545	174122.271778432	0.915711805555556	-87318.2869440817
	TRINITY_DN1749_c0_g1	2209.38819398945	0.275103377988687	10516.8498861163	12726.2380801058	0.805642361111111	2209.38821111679
down	TRINITY_DN2273_c0_g1	1257.07481519543	-2.48902981362849	1529.52258725715	272.447772061712	0.983333333333333	-1257.077279354
	TRINITY_DN215_c1_g1	267.441567067002	0.892361634265435	312.35431149408	579.795878561082	0.884375	267.443055816635
	TRINITY_DN2958_c0_g1	2.55977935587592	-1.7109255246688	3.68559659580035	1.12581723992443	0.186805555555556	-3.07891807324128
	TRINITY_DN855_c0_g1	120.136519927255	-0.109364753548791	1645.61888002486	1525.4823600976	0.454195601851852	-120.136569706651
up	TRINITY_DN249_c0_g1	76943.5721064778	0.915725722281609	86793.0356336515	163736.607740129	0.932175925925926	76943.572111927
	TRINITY_DN249_c0_g2	29.2469644049864	0.444352700809109	81.0831251076078	110.330089512594	0.558015046296296	29.2503397626294
down	TRINITY_DN346_c1_g1	4696.78272587664	-1.56493054002523	7094.77344691568	2397.99072103904	0.972193287037037	-4696.78298658782
	TRINITY_DN684_c0_g1	526.455764745611	-0.221348823428113	3701.26038133251	3174.80461658689	0.725086805555556	-526.45581127877
up	TRINITY_DN1097_c0_g1	237.047437624055	8.89207183454913	0.5	237.547437624055	0.947077546296296	237.214157725969
down	TRINITY_DN794_c0_g1	452.744961307236	-1.01299464368668	897.442771077386	444.69780977015	0.942853009259259	-452.746094568732
	TRINITY_DN2442_c0_g1	415.644162528804	0.721649420235705	640.372408520312	1056.01657104912	0.893663194444444	415.644788999161
down	TRINITY_DN3058_c0_g1	761.529544907093	-1.35332169817744	1251.26004427422	489.730499367127	0.95853587962963	-761.530747406842
	TRINITY_DN523_c0_g1	578.900845223562	0.538367996263064	1279.82341789167	1858.72426311523	0.883043981481481	578.901095560074
	TRINITY_DN2789_c0_g1	2.15397865305834	-0.213425865197985	15.6637855321515	13.5098068790932	0.129861111111111	-2.16452642343921
down	TRINITY_DN832_c0_g1	1332.95945913388	-7.63177457786724	1339.71436257343	6.75490343954658	0.989322916666667	-1332.98130657474
down	TRINITY_DN1404_c0_g1	283.909842057335	-2.61977763661061	339.074886813633	55.1650447562971	0.952893518518519	-283.921928797137
down	TRINITY_DN1514_c0_g1	668.825463899854	-1.64233843941139	984.054291078695	315.228827178841	0.962123842592593	-668.827480323891
	TRINITY_DN722_c0_g1	1150.3749881828	-0.319493764437416	5790.99365115131	4640.6186629685	0.830931712962963	-1150.37503254932
down	TRINITY_DN1371_c0_g1	10778.587604047	-1.19073610792707	19181.6874828429	8403.09987879595	0.971006944444444	-10778.5876698187
down	TRINITY_DN166_c0_g1	1003.91623617365	-8.80368266558865	1006.1678706535	2.25163447984886	0.986631944444444	-1003.95483667421
up	TRINITY_DN2538_c0_g1	656.748145141367	4.04396197749467	42.3843608517041	699.132505993071	0.980150462962963	656.760595479892
up	TRINITY_DN1982_c0_g1	4717.7426528408	1.01913845798102	4595.01755581409	9312.76020865489	0.966695601851852	4717.7427629192
	TRINITY_DN3136_c0_g1	222.443829224253	0.241478377612016	1220.85387235887	1443.29770158312	0.720949074074074	222.443960295072
	TRINITY_DN2107_c4_g1	1.9434896038218	0.611002570218561	3.68559659580035	5.62908619962215	0.112760416666667	2.03727170033285
down	TRINITY_DN745_c0_g1	500.17550887695	-0.940978291653544	1043.94523576045	543.7697268835	0.906655092592593	-500.176394005616
	TRINITY_DN502_c0_g1	242.918766126806	-0.0726133038560908	4948.83482901093	4705.91606288412	0.34771412037037	-242.918776979594
up	TRINITY_DN1872_c0_g1	449.268379765327	2.27480437836456	117.017691916661	566.286071681989	0.965133101851852	449.274138797152
up	TRINITY_DN853_c0_g1	305.084330102996	3.09173770206408	40.5415625538039	345.6258926568	0.957928240740741	305.099995602118
	TRINITY_DN1066_c0_g1	1630.07269965495	0.55890951964525	3445.11141792438	5075.18411757933	0.898408564814815	1630.07279547272
up	TRINITY_DN2190_c0_g1	10703.8920982762	1.46992470499348	6047.14261455943	16751.0347128356	0.974884259259259	10703.8921992057
up	TRINITY_DN274_c0_g1	3103.86408155363	1.08146482876441	2780.78263153137	5884.646713085	0.966377314814815	3103.86426995849
down	TRINITY_DN1397_c0_g1	3896.83368079371	-1.24605138875057	6737.27057712305	2840.43689632934	0.968663194444444	-3896.83388001238
up	TRINITY_DN76_c0_g1	7955.93942943817	0.751461895360102	11640.0354486865	19595.9748781246	0.924189814814815	7955.93946492706
down	TRINITY_DN2517_c0_g1	501.051375838934	-1.18833488423515	892.835775332636	391.784399493702	0.947019675925926	-501.052785013601
	TRINITY_DN2163_c0_g1	11.9872953737445	-0.479599978562346	42.3843608517041	30.3970654779596	0.339699074074074	-11.9968857007488
up	TRINITY_DN1540_c0_g1	1987.84980355858	0.762279245168043	2855.41596259632	4843.2657661549	0.919791666666667	1987.84994971389
	TRINITY_DN663_c0_g1	171.576506859047	-0.173992664022605	1510.1732051292	1338.59669827015	0.604079861111111	-171.576595080447
up	TRINITY_DN223_c0_g1	1634.54205784961	0.592787216888827	3216.60442898476	4851.14648683437	0.906770833333333	1634.54216534047
	TRINITY_DN2927_c0_g1	2.4590880499543	-0.447891118835008	9.21399148950088	6.75490343954658	0.139236111111111	-2.49954405677502
	TRINITY_DN2018_c0_g1	27.1278500177152	-0.0379514871958429	1044.8666349094	1017.73878489169	0.210648148148148	-27.1278765645052
down	TRINITY_DN3115_c0_g1	913.527955758488	-10.8360944808976	914.027955758488	0.5	0.985532407407407	-913.592221341601
up	TRINITY_DN3005_c0_g1	606.837261167781	1.70287626143737	269.048551493426	875.885812661207	0.960329861111111	606.839650426021
	TRINITY_DN2817_c0_g1	4.71072252980316	-1.03285361955616	9.21399148950088	4.50326895969772	0.24146412037037	-4.82262307797586
down	TRINITY_DN494_c0_g1	2214.18685348957	-1.26232339387677	3797.08589282331	1582.89903933375	0.966898148148148	-2214.18721331923
down	TRINITY_DN2128_c0_g1	253.604361447904	-2.61343767976675	303.140320004579	49.5359585566749	0.948032407407407	-253.617827058559
up	TRINITY_DN1345_c0_g1	2994.08506273599	0.803614550854473	4016.37889027344	7010.46395300943	0.923032407407407	2994.08517058135
down	TRINITY_DN333_c0_g1	4521.40935068314	-9.97302037003898	4525.91261964283	4.50326895969772	0.995428240740741	-4521.42034957824
	TRINITY_DN576_c0_g1	200.691904672206	-0.184327186461634	1673.26085449336	1472.56894982116	0.628674768518519	-200.691989320624
up	TRINITY_DN1235_c0_g1	1788.05839519912	1.64732233222934	838.47322554458	2626.5316207437	0.973553240740741	1788.05915403068
	TRINITY_DN2238_c0_g1	816.713235544331	-0.454503941906661	3022.18920855629	2205.47597301196	0.874565972222222	-816.713362010885
	TRINITY_DN443_c0_g1	1119.82259721061	0.234433339430105	6346.59733796821	7466.41993517882	0.74994212962963	1119.82262174976
	TRINITY_DN1125_c0_g1	2313.54445115895	-0.457713227740819	8510.04253970302	6196.49808854407	0.8859375	-2313.5444964361
	TRINITY_DN2348_c0_g1	1.02512593400281	-0.295888025389958	5.52839489370053	4.50326895969772	0.103819444444444	-1.06697371295375
	TRINITY_DN2979_c0_g1	1.12885271905553	-0.170357143306099	10.135390638451	9.00653791939544	0.101736111111111	-1.14163480044823
	TRINITY_DN802_c0_g1	190.296158299958	0.0733457842757612	3648.74062984235	3839.03678814231	0.344444444444444	190.296172434778
	TRINITY_DN2738_c0_g1	327.48992365742	0.29646345456057	1435.53987406424	1763.02979772166	0.789467592592593	327.490057845613
down	TRINITY_DN1176_c0_g1	1228.32879233552	-8.09678792531026	1232.83206129522	4.50326895969772	0.988599537037037	-1228.35547788706
	TRINITY_DN187_c0_g1	7305.02286384169	-0.354823870702164	33503.9158541231	26198.8929902814	0.854369212962963	-7305.02287245905
	TRINITY_DN3079_c0_g1	2.55977935587592	-1.7109255246688	3.68559659580035	1.12581723992443	0.186805555555556	-3.07891807324128
up	TRINITY_DN134_c0_g1	3341.78106910781	0.562086435097193	7014.61172095702	10356.3927900648	0.90228587962963	3341.78111637919
	TRINITY_DN1762_c0_g1	24.5296504223257	-0.163132816538186	229.428388088572	204.898737666246	0.402806712962963	-24.5301928683273
	TRINITY_DN2758_c0_g1	2.26419744685027	-2.4668606712319	2.76419744685027	0.5	0.19537037037037	-3.34843122216867
down	TRINITY_DN1840_c0_g1	1722.01504594112	-2.36007487149697	2138.56742471316	416.552378772039	0.986284722222222	-1722.01666321815
down	TRINITY_DN1936_c0_g1	1858.95790751989	-1.542671276211	2830.53818557467	971.580278054784	0.968923611111111	-1858.9585476189
	TRINITY_DN2584_c0_g1	1.02209045487171	0.289074475331198	4.60699574475044	5.62908619962215	0.103819444444444	1.06218310579102
	TRINITY_DN2810_c0_g1	0.411871661079783	-0.0734956040535099	8.2925923405508	7.88072067947101	0.0721354166666667	-0.41837766314158
	TRINITY_DN3117_c0_g1	0.716981057975747	-0.710925524668802	1.84279829790018	1.12581723992443	0.0721354166666667	-1.00969150690774
	TRINITY_DN94_c0_g1	3304.28522947223	0.189494433564932	23540.8268565258	26845.112085998	0.694762731481481	3304.2852349058
up	TRINITY_DN1435_c0_g1	1400.83094978872	0.758195229979776	2026.15672854124	3426.98767832997	0.917071759259259	1400.83115497407
up	TRINITY_DN1893_c0_g1	611.785792059001	2.35010390872876	149.266662129914	761.052454188915	0.973553240740741	611.790305867656
down	TRINITY_DN1392_c0_g1	2805.85511222356	-1.13068965377488	5164.44222986525	2358.58711764168	0.966232638888889	-2805.85534004343
up	TRINITY_DN2627_c0_g1	671.945940882675	1.14104028408909	557.446485114804	1229.39242599748	0.952951388888889	671.946909689771
up	TRINITY_DN2479_c0_g1	822.051003235809	9.80280207128363	0.921399148950089	822.972402384759	0.983883101851852	822.10944943447
up	TRINITY_DN2918_c1_g1	10771.3949925016	1.93652768008836	3809.06408175967	14580.4590742613	0.980671296296296	10771.3951665803
down	TRINITY_DN2569_c0_g1	913.454162714269	-2.95631977136687	1048.5522315052	135.098068790932	0.98365162037037	-913.458946645451
	TRINITY_DN1109_c0_g1	288.817783242219	-0.143167676028583	3057.20237621639	2768.38459297417	0.559143518518519	-288.817818726499
down	TRINITY_DN1450_c0_g1	446.268368447001	-5.08885902928491	459.778175326094	13.5098068790932	0.971383101851852	-446.29738198041
	TRINITY_DN3020_c0_g1	21.0181171261887	-0.269220074927878	123.467485959312	102.449368833123	0.442332175925926	-21.0198412691183
down	TRINITY_DN389_c0_g1	608.284839195602	-2.03120388233707	805.302856182377	197.018016986775	0.972193287037037	-608.288230516119
down	TRINITY_DN1378_c0_g1	745.833310649572	-10.5436762682827	746.333310649572	0.5	0.982465277777778	-745.907833705848
down	TRINITY_DN2906_c0_g1	576.182612969832	-7.42287923082693	579.560064689606	3.37745171977329	0.977488425925926	-576.230424938513
down	TRINITY_DN571_c0_g1	579.62684523049	-1.84809781318806	802.538658735527	222.911813505037	0.959837962962963	-579.629791485373
	TRINITY_DN1714_c0_g1	3234.64769351008	0.25821917174433	16503.180156845	19737.8278503551	0.79134837962963	3234.64770381679
down	TRINITY_DN942_c0_g1	486.196156233287	-1.2402144277008	843.080221289331	356.884065056044	0.946961805555556	-486.197738032428
down	TRINITY_DN1123_c0_g1	2296.94877353355	-0.802685554672205	5382.81382816642	3085.86505463286	0.921788194444444	-2296.94891378572
	TRINITY_DN3026_c0_g1	95.7112042730181	0.135851859378291	969.311904695493	1065.02310896851	0.51328125	95.7113006865913
	TRINITY_DN1604_c0_g1	82.1148424944682	0.435363917581855	233.113984684372	315.228827178841	0.748263888888889	82.1159966123048
	TRINITY_DN630_c0_g1	47.3749554446047	0.0478085138038584	1406.05510129784	1453.43005674244	0.251765046296296	47.3749795676185
	TRINITY_DN1013_c0_g1	483.61773099647	0.603276127848691	931.534539588539	1415.15227058501	0.889467592592593	483.618107266736
up	TRINITY_DN244_c0_g1	1877.85318374425	0.626863678723448	3450.63981281808	5328.49299656233	0.911024305555556	1877.85328837385
	TRINITY_DN27_c0_g1	221.276989271838	0.735733953783267	332.625092770982	553.90208204282	0.870109953703704	221.278212406147
down	TRINITY_DN1046_c0_g1	949.177199484895	-1.13257973532779	1745.12998811147	795.952788626572	0.958043981481482	-949.177875194552
	TRINITY_DN2848_c0_g1	1.32719985176767	0.163543593247339	11.0567897874011	12.3839896391687	0.101041666666667	1.33723818126181
	TRINITY_DN850_c0_g1	214.445678359418	0.904335576585393	246.013572769674	460.459251129092	0.873466435185185	214.447585180776
	TRINITY_DN1099_c0_g1	71.2230095693371	0.249742062933098	376.852251920586	448.075261489923	0.639236111111111	71.2234474257733
	TRINITY_DN1282_c0_g1	22.9423528660332	-0.0455009958393667	738.962117457971	716.019764591938	0.227517361111111	-22.9423979864835
	TRINITY_DN1325_c0_g1	231.014557167233	-0.142881525482984	2450.00033705829	2218.98577989105	0.552604166666667	-231.014601353038
down	TRINITY_DN2421_c0_g1	2613.8408727354	-2.73313131905023	3076.55175834435	462.710885608941	0.991927083333333	-2613.84230166798
up	TRINITY_DN2815_c0_g1	423.082136261289	1.02279440999375	410.022621282789	833.104757544079	0.941145833333333	423.083372554183
	TRINITY_DN2589_c0_g1	3.06930684374623	0.874036976052354	3.68559659580035	6.75490343954658	0.176359953703704	3.19132968158637
down	TRINITY_DN46_c0_g1	1088.45269997931	-2.41037404040684	1340.63576172238	252.183061743072	0.981886574074074	-1088.45536885775
	TRINITY_DN3025_c0_g1	886.376529334879	0.384270661702468	2904.25011749068	3790.62664682556	0.854484953703704	886.376612631271
	TRINITY_DN2316_c0_g1	8.50653791939544	4.17097264584195	0.5	9.00653791939544	0.364988425925926	9.47408044015219
down	TRINITY_DN2426_c0_g1	767.418208316644	-1.74788813671413	1092.7793906548	325.36118233816	0.964756944444444	-767.420198827779
	TRINITY_DN2472_c0_g1	199.907710067191	0.818807455331962	261.677358301825	461.585068369016	0.866956018518519	199.90938694808
down	TRINITY_DN2536_c0_g1	920.517211029843	-2.99790774044824	1052.237828101	131.720617071158	0.984953703703704	-920.522092756594
down	TRINITY_DN1781_c0_g1	957.198593193588	-1.41527675458029	1531.36538555505	574.16679236146	0.962355324074074	-957.199639479704
	TRINITY_DN995_c0_g1	380.881898647391	-0.863277896663164	845.844418736181	464.96252008879	0.897627314814815	-380.882876966094
	TRINITY_DN1561_c0_g1	263.808614605621	0.400822832983654	823.730839161379	1087.539453767	0.82728587962963	263.808919104492
	TRINITY_DN2252_c0_g1	1.02512593400281	-0.295888025389958	5.52839489370053	4.50326895969772	0.103819444444444	-1.06697371295375
up	TRINITY_DN885_c0_g1	3820.4128024743	0.593473684650813	7507.56026564532	11327.9730681196	0.910792824074074	3820.41284857024
	TRINITY_DN1719_c0_g1	9.694205175251	0.0178312562218717	779.503680011775	789.197885187026	0.136342592592593	9.69422157439996
	TRINITY_DN2142_c0_g1	7.50223928883332	-0.108889510588704	103.19670468241	95.6944653935766	0.214438657407407	-7.5030294729816
	TRINITY_DN133_c0_g2	1027.29648099448	0.392488798130083	3285.70936515602	4313.00584615049	0.859403935185185	1027.29655597159
	TRINITY_DN1451_c0_g1	116.892196283095	-0.527895535603127	381.459247665337	264.567051382241	0.801012731481481	-116.893388288569
	TRINITY_DN133_c0_g1	2455.72959850528	0.342121232665461	9176.21412439393	11631.9437228992	0.847309027777778	2455.72962233668
down	TRINITY_DN1824_c0_g1	524.993096810576	-8.86827246003164	526.118914050501	1.12581723992443	0.975578703703704	-525.067993649569
down	TRINITY_DN2037_c0_g1	710.401779319649	-6.15202532053384	720.534134478969	10.1323551593199	0.981597222222222	-710.42841685568
	TRINITY_DN1440_c1_g1	115.033179600349	-0.17464548201438	1008.93206810035	893.898888499998	0.581799768518519	-115.033312175259
	TRINITY_DN1061_c0_g1	130.66765133038	-1.11146345425253	243.249375322823	112.581723992443	0.878559027777778	-130.672378317715
down	TRINITY_DN2751_c0_g1	3463.44269857734	-1.80698015767712	4849.32372092432	1385.88102234697	0.977228009259259	-3463.44316995472
up	TRINITY_DN2198_c0_g1	1590.52634124999	0.88747064614901	1871.36167151763	3461.88801276762	0.92271412037037	1590.52658884227
down	TRINITY_DN1670_c0_g1	888.992766828173	-0.80844651648444	2072.22668598875	1183.23391916058	0.914814814814815	-888.993134427134
down	TRINITY_DN1107_c0_g1	1582.85897012201	-1.74126160303976	2258.34931407667	675.490343954658	0.972685185185185	-1582.85992787981
	TRINITY_DN2203_c0_g1	14.3487275969082	-0.346161231871182	67.2621378733565	52.9134102764482	0.37572337962963	-14.3529025374217
up	TRINITY_DN2311_c0_g1	1113.32952350021	7.92279628797221	4.60699574475044	1117.93651924496	0.9875	1113.35771367437
down	TRINITY_DN996_c0_g1	1174.33813248525	-2.66036517053933	1394.99831151043	220.660179025188	0.986140046296296	-1174.34114589917
down	TRINITY_DN1713_c0_g1	1038.46384704906	-0.909569343232641	2220.57194896971	1182.10810192065	0.919039351851852	-1038.46424538562
	TRINITY_DN3072_c0_g1	253.828033402856	0.848651657632441	316.96130723883	570.789340641686	0.880873842592593	253.8294520949
	TRINITY_DN520_c0_g1	366.025725540994	0.711618509668611	574.031669795905	940.0573953369	0.889178240740741	366.026417296231
down	TRINITY_DN1545_c0_g1	615.802776374686	-7.51828044672641	619.180228094459	3.37745171977329	0.979166666666667	-615.848669667839
	TRINITY_DN92_c0_g1	376.668561688934	-0.936692672785906	788.717671501276	412.049109812342	0.898755787037037	-376.669726362464
	TRINITY_DN2922_c0_g1	298.791860480567	-0.653718667262325	820.045242565579	521.253382085011	0.877893518518518	-298.792575606448
	TRINITY_DN2364_c0_g1	19.0533791684492	-0.597268742873235	56.2053480859554	37.1519689175062	0.473321759259259	-19.0627382001618
down	TRINITY_DN1230_c0_g1	219.714396599071	-8.7827649784915	220.214396599071	0.5	0.942766203703704	-219.889865690898
down	TRINITY_DN448_c0_g1	3569.23361387526	-2.42246587601954	4387.70274730032	818.469133425061	0.989583333333333	-3569.23443594813
down	TRINITY_DN1391_c0_g1	1370.54193363773	-11.4210569816188	1371.04193363773	0.5	0.989641203703704	-1370.58952002488
	TRINITY_DN2367_c0_g1	17.3021657390773	-4.03285361955616	18.4279829790018	1.12581723992443	0.524479166666667	-17.7659462900029
down	TRINITY_DN619_c0_g1	278.878832734981	-5.40208742922188	285.633736174527	6.75490343954658	0.954224537037037	-278.931149024662
up	TRINITY_DN1268_c0_g1	1197.43954623217	0.64619804453531	2119.2180425852	3316.65758881737	0.908622685185185	1197.43972059249
up	TRINITY_DN1985_c0_g1	1646.81616225702	1.25234831837948	1191.36909959246	2838.18526184949	0.964699074074074	1646.81663844135
	TRINITY_DN2034_c0_g1	280.104820786232	-0.86698347995404	620.10162724341	339.996806457178	0.886140046296296	-280.106162531354
up	TRINITY_DN1439_c0_g1	1293.94509253679	0.780386859020605	1803.17813449532	3097.12322703211	0.917042824074074	1293.94532786501
	TRINITY_DN1158_c0_g1	23.6061692949943	-0.0216004161470302	1588.49213278995	1564.88596349496	0.149103009259259	-23.6061791775355
	TRINITY_DN118_c0_g1	444.31126293131	0.792218560032809	607.202039158108	1051.51330208942	0.899623842592593	444.311969203917
up	TRINITY_DN509_c0_g1	1426.63359444461	2.6072010000587	280.105341280827	1706.73893572544	0.987876157407407	1426.63597679822
down	TRINITY_DN1987_c0_g1	784.458281861257	-2.76693093439754	919.556350652188	135.098068790932	0.981221064814815	-784.46316158728
down	TRINITY_DN182_c0_g1	390.981384030865	-6.86743001034879	394.358835750638	3.37745171977329	0.967534722222222	-391.041691196268
down	TRINITY_DN2313_c0_g1	301.489277386534	-1.00759070838388	599.830845966508	298.341568579974	0.929079861111111	-301.490961088537
up	TRINITY_DN290_c0_g1	2111.25805393061	1.07624730237256	1904.53204087983	4015.79009481044	0.964583333333333	2111.25832824766
	TRINITY_DN3074_c0_g1	190.826759164863	-0.667704996069679	515.062124263099	324.235365098236	0.855584490740741	-190.827927314968
	TRINITY_DN998_c0_g1	536.78802852143	-0.325166956229687	2660.07934301891	2123.29131449748	0.824710648148148	-536.788127008667
down	TRINITY_DN2196_c0_g1	806.127553005286	-0.661450034609479	2192.00857535226	1385.88102234697	0.904484953703704	-806.127824374298
	TRINITY_DN2694_c0_g1	150.710251177854	0.972440680113349	156.637855321515	307.34810649937	0.851359953703704	150.713388426405
down	TRINITY_DN558_c0_g1	4757.10280159352	-2.41636986638725	5853.64879327991	1096.5459916864	0.990075231481481	-4757.10341529089
down	TRINITY_DN2644_c0_g1	274.998345536076	-9.10589984470885	275.498345536076	0.5	0.953732638888889	-275.149064071752
	TRINITY_DN2474_c0_g1	6.96539248878312	-0.643811328810265	19.3493821279519	12.3839896391687	0.248321759259259	-6.99508295518365
	TRINITY_DN2920_c0_g1	117.898588847716	-0.280999399537577	666.171584690914	548.272995843198	0.713946759259259	-117.898923714109
up	TRINITY_DN1217_c0_g1	2552.02387280075	1.04834453933755	2389.18799322758	4941.21186602832	0.965335648148148	2552.02408812519
up	TRINITY_DN1217_c0_g2	458.494513171353	2.96652865616084	67.2621378733565	525.756651044709	0.970023148148148	458.504110014843
	TRINITY_DN2973_c0_g1	1.9434896038218	0.611002570218561	3.68559659580035	5.62908619962215	0.112760416666667	2.03727170033285
	TRINITY_DN2695_c0_g1	225.035870372939	-0.215131702936498	1624.42669959901	1399.39082922607	0.696701388888889	-225.035973204632
	TRINITY_DN2475_c0_g1	3.58490528987873	-0.710925524668802	9.21399148950088	5.62908619962215	0.174074074074074	-3.65471764149108
	TRINITY_DN249_c7_g1	5.56534113786907	0.0372382761022682	212.84320340747	218.40854454534	0.149537037037037	5.56546571906295
up	TRINITY_DN2863_c0_g1	614.796904304661	6.8100204831812	5.52839489370053	620.325299198361	0.979137731481482	614.834619976442
up	TRINITY_DN2585_c0_g1	390.887804672396	1.32444880543308	259.834560003925	650.722364676321	0.943171296296296	390.890048487095
up	TRINITY_DN2365_c0_g1	337.72088814428	2.36880166780193	81.0831251076078	418.804013251888	0.956712962962963	337.729195525502
up	TRINITY_DN727_c0_g1	1482.21710231484	1.80970233430023	591.538253625957	2073.7553559408	0.972511574074074	1482.21820708597
down	TRINITY_DN837_c0_g2	1023.5382909288	-0.860855035233145	2277.69869620462	1254.16040527582	0.917824074074074	-1023.53865294323
	TRINITY_DN837_c0_g1	2222.4129233185	-0.389507005947645	9392.7429243972	7170.3300010787	0.865596064814815	-2222.41295745161
	TRINITY_DN1877_c0_g1	26.8445094693323	-0.0503773120216567	782.267877458625	755.423367989293	0.233825231481481	-26.8445567391722
up	TRINITY_DN527_c0_g1	1839.27783314353	0.822405706448317	2393.79498897233	4233.07282211586	0.921990740740741	1839.27801700675
	TRINITY_DN409_c0_g1	24858.3982902339	-0.335633770126188	119762.539981384	94904.1416911496	0.853616898148148	-24858.3982924998
down	TRINITY_DN527_c0_g2	3704.38198235691	-0.567514037834643	11390.336279321	7685.95429696409	0.903125	-3704.38202582869
down	TRINITY_DN2060_c0_g1	484.805211319766	-2.03492794779402	641.293807669262	156.488596349496	0.966782407407407	-484.809482017994
	TRINITY_DN2708_c0_g1	357.464970047716	0.536120845987429	794.246066394976	1151.71103644269	0.869791666666667	357.465372080676
up	TRINITY_DN249_c4_g1	26441.9522633327	1.46086824665764	15086.0682657598	41528.0205290925	0.97650462962963	26441.9523036878
up	TRINITY_DN2378_c0_g1	495.256379276292	1.2852118356988	344.603281707333	839.859660983625	0.948003472222222	495.258046863779
	TRINITY_DN2496_c0_g1	258.152209093819	0.358564130081333	914.949354907438	1173.10156400126	0.813512731481482	258.152458110036
	TRINITY_DN3114_c0_g1	1.74210699197856	-0.388997429781439	7.37119319160071	5.62908619962215	0.105960648148148	-1.78500861955262
	TRINITY_DN1126_c0_g1	308.460220338984	-0.545682885737745	979.447295333944	670.987074994961	0.865827546296296	-308.460703009939
	TRINITY_DN1418_c0_g1	145.18636575863	-0.260744195413108	878.093388949434	732.907023190804	0.71568287037037	-145.186599897284
down	TRINITY_DN2800_c0_g1	714.660127970478	-1.19384186099518	1269.68802725322	555.027899282744	0.954456018518518	-714.661125127965
down	TRINITY_DN1405_c0_g1	599.632498833795	-4.85960279240707	621.02302639236	21.3905275585642	0.978472222222222	-599.65219035451
up	TRINITY_DN184_c0_g1	301777.284663086	0.706063624150823	477989.629505093	779766.914168179	0.923842592592593	301777.284663912
	TRINITY_DN2191_c0_g1	141.159234016361	-0.296763712846822	759.232898734873	618.073664718512	0.743258101851852	-141.159545964086
	TRINITY_DN222_c0_g1	615.94561887073	0.269027440761662	3004.68262472624	3620.62824359697	0.783825231481482	615.945677622475
	TRINITY_DN2657_c0_g1	239.053730744557	-0.754612059020728	586.931257881206	347.877527136649	0.874594907407407	-239.054921769561
	TRINITY_DN1257_c0_g1	339.213132346759	0.200515611053983	2274.93449875777	2614.14763110453	0.683333333333333	339.213191611132
down	TRINITY_DN658_c0_g1	290.173430883798	-1.79838836591914	407.258423835939	117.084992952141	0.938165509259259	-290.179003705625
up	TRINITY_DN594_c0_g1	1461.66150649421	0.821681570991218	1904.53204087983	3366.19354737405	0.919936342592593	1461.66173745075
up	TRINITY_DN248_c0_g1	2241.60403196153	0.554236818572001	4785.74717964676	7027.35121160829	0.900028935185185	2241.60410047909
down	TRINITY_DN801_c0_g1	906.866731121528	-1.81767919972203	1266.00243065742	359.135699535893	0.967650462962963	-906.86855275322
	TRINITY_DN2775_c0_g1	607.136212117974	-0.612804951810931	1754.34397960097	1147.20776748299	0.895486111111111	-607.136521381205
	TRINITY_DN2839_c0_g1	137.149274159687	-0.150879538337867	1381.17732427618	1244.0280501165	0.553125	-137.149357151844
	TRINITY_DN1062_c0_g1	6294.16872946833	-0.360463068257445	28469.3909042598	22175.2221747915	0.85859375	-6294.16873979008
	TRINITY_DN819_c0_g1	855.952052620247	-0.116700681868999	11015.3268256983	10159.3747730781	0.525115740740741	-855.952060575744
down	TRINITY_DN2526_c0_g1	428.279576441259	-2.26428602800413	540.861300433702	112.581723992443	0.96400462962963	-428.285561965286
	TRINITY_DN1667_c0_g1	30.0317669930371	0.0786137222284416	536.254304688951	566.286071681989	0.31255787037037	30.0318698858628
up	TRINITY_DN2124_c0_g1	1357.3763638222	1.86023117652732	515.98352341205	1873.35988723425	0.971875	1357.37763850861
	TRINITY_DN937_c0_g2	1693.12713408591	-0.410587614417053	6835.86028606071	5142.7331519748	0.868489583333333	-1693.12718387017
up	TRINITY_DN937_c0_g1	2687.8379691489	0.77848839318627	3757.46572941846	6445.30369856736	0.922164351851852	2687.83808188713
down	TRINITY_DN1659_c0_g1	299.838755263083	-1.11644024982914	556.525085965853	256.68633070277	0.929716435185185	-299.840833771097
up	TRINITY_DN1070_c0_g1	1324.88455527846	0.981743756656794	1359.06374470138	2683.94829997984	0.921990740740741	1324.88491901607
down	TRINITY_DN3101_c0_g1	287.244276574678	-1.10386173151919	537.175703837902	249.931427263224	0.927430555555556	-287.246397602533
down	TRINITY_DN2470_c0_g1	1158.30193652072	-2.12507874868803	1502.80201193759	344.500075416876	0.981452546296296	-1158.30388590703
up	TRINITY_DN214_c0_g1	644.002412991002	0.773037380467267	908.499560864787	1552.50197385579	0.907291666666667	644.002876953997
	TRINITY_DN2183_c0_g1	669.591620606964	0.622090437702378	1242.04605278472	1911.63767339168	0.898206018518519	669.591909586408
	TRINITY_DN1121_c0_g1	106.022132206477	2.13234897164374	31.327571064303	137.349703270781	0.882262731481481	106.04357325998
	TRINITY_DN522_c0_g1	319.933999244977	0.934595808300038	351.053075749984	670.987074994961	0.892592592592593	319.935364319435
down	TRINITY_DN463_c0_g1	1025.01725278145	-11.0021360478527	1025.51725278145	0.5	0.986921296296296	-1025.0762974029
down	TRINITY_DN886_c0_g1	3832.26089437812	-1.58949222242302	5739.3952988101	1907.13440443199	0.976678240740741	-3832.26122401191
	TRINITY_DN2545_c1_g1	2.66047066179754	1.2890744753312	1.84279829790018	4.50326895969772	0.182725694444444	2.95631817388384
up	TRINITY_DN653_c0_g1	2916.48008065408	0.774686423605327	4102.99041027474	7019.47049092882	0.921788194444444	2916.48018354164
	TRINITY_DN1780_c0_g1	768.233798702161	-0.543052463810435	2449.07893790934	1680.84513920717	0.888483796296296	-768.233990639786
up	TRINITY_DN1793_c0_g1	5198.46340383252	3.49767375408317	504.926733624648	5703.39013745717	0.995457175925926	5198.46458049948
	TRINITY_DN1485_c0_g1	1205.84002931454	0.321752996822981	4826.28874220056	6032.1287715151	0.831510416666667	1205.84007224104
	TRINITY_DN1823_c0_g1	78.1979415016679	-0.0839689352830184	1383.02012257408	1304.82218107241	0.358304398148148	-78.1979865845685
	TRINITY_DN227_c0_g2	2611.29504593701	-0.123514665208329	31825.1266047361	29213.831558799	0.531047453703704	-2611.29504885814
down	TRINITY_DN806_c0_g1	2032.97936602242	-1.19004884267386	3619.25585707595	1586.27649105352	0.965451388888889	-2032.97971433293
	TRINITY_DN1798_c0_g1	221.323562447995	0.330188356395287	860.586805119383	1081.91036756738	0.792013888888889	221.32380874868
up	TRINITY_DN1139_c0_g1	404.352079364523	0.986780639050177	411.86541958069	816.217498945212	0.901446759259259	404.353283432252
	TRINITY_DN1810_c0_g1	404.557450956246	-0.79232624925832	957.333715759142	552.776264802895	0.897019675925926	-404.558226841454
	TRINITY_DN2716_c0_g1	3.78932338085307	-0.880850526111114	8.2925923405508	4.50326895969772	0.176359953703704	-3.89035593924643
down	TRINITY_DN3076_c0_g1	923.509069411525	-1.02554881893293	1815.15632343167	891.647254020149	0.956886574074074	-923.509638842888
	TRINITY_DN2247_c0_g1	2014.13136288175	0.363528900969214	7028.43270819128	9042.56407107303	0.855034722222222	2014.13139568827
	TRINITY_DN2593_c0_g1	484.870950871459	-0.543681045639617	1544.26497364035	1059.39402276889	0.878877314814815	-484.871255683478
	TRINITY_DN2623_c0_g1	360.921344224898	0.748506093968496	530.725909795251	891.647254020149	0.891782407407407	360.922120378455
	TRINITY_DN7_c3_g1	8.69839304336838	1.7485060939685	3.68559659580035	12.3839896391687	0.347222222222222	8.87239060781052
up	TRINITY_DN2686_c0_g1	2772.21051708148	0.764036509199203	3970.30893282593	6742.51944990741	0.921354166666667	2772.21062236782
down	TRINITY_DN2741_c0_g1	290.100058890057	-1.23646693913041	504.005334475698	213.905275585642	0.929832175925926	-290.102693918043
	TRINITY_DN2928_c0_g1	2.04418090974342	0.289074475331198	9.21399148950088	11.2581723992443	0.132175925925926	2.06451922830654
down	TRINITY_DN1041_c0_g1	546.902258294404	-7.93009404513096	549.153892774253	2.25163447984886	0.976331018518519	-546.959748536475
down	TRINITY_DN442_c0_g1	772.912692445308	-1.26026411565924	1326.81477448813	553.90208204282	0.956828703703704	-772.913719899379
	TRINITY_DN2587_c1_g1	99.8192529626366	-4.93331794600525	103.19670468241	3.37745171977329	0.881741898148148	-99.941087086219
down	TRINITY_DN387_c0_g1	4248.86079982706	-1.49643164297374	6581.55412095048	2332.69332112342	0.972077546296296	-4248.86106334565
down	TRINITY_DN1726_c0_g1	1141.61961650742	-5.84135308355471	1161.88432682606	20.2647103186398	0.987818287037037	-1141.63456070688
up	TRINITY_DN2250_c0_g1	517530.98964876	0.50500135531901	1234790.03448674	1752321.0241355	0.90234375	517530.989649006
	TRINITY_DN219_c0_g1	595.877519224134	-0.483012637574758	2094.34026556355	1498.46274633942	0.873871527777778	-595.877714986822
up	TRINITY_DN1756_c0_g1	843.202768932207	0.649948850459078	1481.60983151174	2324.81260044395	0.90474537037037	843.2030194256
up	TRINITY_DN1638_c0_g1	801.272255954822	0.827873763840845	1033.809845122	1835.08210107682	0.913599537037037	801.272683633917
	TRINITY_DN2872_c0_g1	395.536343624232	0.340997741691818	1483.45262980964	1878.98897343387	0.821701388888889	395.536490613807
down	TRINITY_DN307_c0_g1	689.702387502226	-0.773892456922188	1661.28266555701	971.580278054784	0.908420138888889	-689.702821681777
up	TRINITY_DN2188_c0_g1	80539.6288064916	1.02712922169384	77593.7865305338	158133.415337025	0.971238425925926	80539.6288130412
	TRINITY_DN897_c1_g1	491.219012618998	-0.357831417658336	2236.23573450186	1745.01672188287	0.836168981481481	-491.219142951195
up	TRINITY_DN530_c0_g1	1900.86830062099	2.47095461011086	418.31521362334	2319.18351424433	0.987037037037037	1900.8699066276
	TRINITY_DN2902_c0_g1	128.391212522887	-0.425998512986166	502.162536177798	373.771323654911	0.792824074074074	-128.391919246619
	TRINITY_DN2960_c0_g1	23.9608873471784	-0.0328536195561642	1064.21601703735	1040.25512969017	0.179369212962963	-23.9609098705473
	TRINITY_DN2690_c0_g1	163.197967602076	1.05203527803035	152.030859576765	315.228827178841	0.896498842592593	163.201358473741
	TRINITY_DN2619_c0_g1	0.421399148950089	-0.881898170510748	0.921399148950089	0.5	0.0721354166666667	-0.977405558550832
	TRINITY_DN2289_c0_g1	282.346828334092	-0.522217837943421	929.691741290639	647.344912956548	0.858015046296296	-282.347311270696
down	TRINITY_DN3055_c0_g1	715.655419607765	-2.81845398897325	833.86622979983	118.210810192065	0.979890046296296	-715.66096952178
down	TRINITY_DN2847_c0_g1	591.333835534982	-9.03960045199675	592.459652774907	1.12581723992443	0.978211805555556	-591.402924768592
	TRINITY_DN1447_c0_g1	953.193492765154	0.251418104604622	5006.88297539478	5960.07646815993	0.771614583333333	953.193525922672
	TRINITY_DN468_c0_g1	42.2776860759611	0.0298471745035319	2022.47113194544	2064.74881802141	0.188859953703704	42.2776966117047
down	TRINITY_DN1037_c0_g1	3379.44663754546	-2.26294764863761	4268.84225708576	889.3956195403	0.988599537037037	-3379.44739520374
	TRINITY_DN1696_c0_g1	130.869987442973	-0.122924316179956	1602.3131200242	1471.44313258123	0.483680555555556	-130.870045173491
	TRINITY_DN661_c0_g1	411.197351706525	-0.143869590735101	4332.41879836332	3921.22144665679	0.568489583333333	-411.197376875046
up	TRINITY_DN1320_c0_g1	1570.01504969458	11.6170220525585	0.5	1570.51504969458	0.990856481481482	1570.05802805783
	TRINITY_DN1265_c0_g1	47.6865688059172	-0.234487480725815	317.882706387781	270.196137581863	0.567881944444444	-47.6871453209363
	TRINITY_DN2031_c0_g1	1275.27530778044	-0.230161353985118	8648.25241204553	7372.9771042651	0.751099537037037	-1275.27532855017
up	TRINITY_DN908_c0_g1	839.387600234519	1.33536812760513	550.996691072153	1390.38429130667	0.959953703703704	839.388662441601
	TRINITY_DN687_c0_g1	62.3869789758786	0.503813324124211	149.266662129914	211.653641105793	0.719849537037037	62.3890132443388
	TRINITY_DN1917_c0_g1	30.4577750605816	-0.234897395500809	202.707812769019	172.250037708438	0.49369212962963	-30.4586808385951
down	TRINITY_DN2610_c0_g1	279.19304856927	-3.34835544528409	309.59011404723	30.3970654779596	0.954282407407407	-279.213126220081
up	TRINITY_DN970_c0_g1	1397.5258290735	0.977130469016458	1442.91106725584	2840.43689632934	0.922627314814815	1397.52617067142
	TRINITY_DN2711_c0_g1	7.57864676170615	-0.880850526111114	16.5851846811016	9.00653791939544	0.276967592592593	-7.62966476249575
	TRINITY_DN32_c0_g1	11144.2438018381	0.38018199509244	36961.9268601328	48106.1706619709	0.86791087962963	11144.243808323
up	TRINITY_DN2628_c0_g1	516.790094848613	1.79981239103063	208.23620766272	725.026302511333	0.95703125	516.793228920699
	TRINITY_DN544_c2_g1	1.34279829790018	-1.88189817051075	1.84279829790018	0.5	0.145920138888889	-2.31184947455826
	TRINITY_DN569_c0_g1	87.0952021723438	-0.129012659776321	1018.14605958985	931.050857417504	0.487962962962963	-87.0952977244341
	TRINITY_DN163_c0_g1	1398.28955828451	0.29911445108244	6069.25619413423	7467.54575241875	0.817766203703704	1398.28959027698
	TRINITY_DN2598_c0_g1	116.648316963417	-0.903570602611198	250.620568514424	133.972251551007	0.828443287037037	-116.651816489207
down	TRINITY_DN192_c0_g1	1354.11261133718	-0.890834614683736	2939.26328515078	1585.1506738136	0.921412037037037	-1354.11290436533
up	TRINITY_DN2092_c3_g1	314531.915757844	0.820624496905271	410524.783818967	725056.699576811	0.929861111111111	314531.915758915
down	TRINITY_DN2868_c0_g1	787.289259848991	-1.67765315043693	1145.29914214496	358.009882295969	0.964988425925926	-787.291047322186
up	TRINITY_DN2271_c0_g1	1762.98227104475	1.62919726938062	842.158822140381	2605.14109318513	0.9734375	1762.9830238269
up	TRINITY_DN2209_c0_g1	508775.948876329	2.45885583914429	113116.487920007	621892.436796336	0.994618055555556	508775.948882271
	TRINITY_DN2429_c0_g1	2.4590880499543	-0.447891118835008	9.21399148950088	6.75490343954658	0.139236111111111	-2.49954405677502
up	TRINITY_DN1067_c0_g1	1690.70794470686	0.59794201254694	3292.15915919867	4982.86710390553	0.907609953703704	1690.70805044205
	TRINITY_DN2649_c0_g1	101.280967396922	-0.0786797808796481	1908.21763747563	1806.93667007871	0.366521990740741	-101.28099795798
up	TRINITY_DN438_c0_g1	13167.9118571899	1.73495754599295	5654.62657710669	18822.5384342966	0.980700231481481	13167.9119714858
down	TRINITY_DN251_c0_g1	2380.67823289649	-1.00916808930447	4731.3846298587	2350.70639696221	0.964728009259259	-2380.67844678936
up	TRINITY_DN501_c0_g1	1039.21179088138	4.05872868820358	66.3407387244064	1105.55252960579	0.986979166666667	1039.21971670358
	TRINITY_DN721_c0_g1	623.818532131271	-0.509898637765617	2095.2616647125	1471.44313258123	0.881684027777778	-623.818740522465
down	TRINITY_DN2099_c0_g1	4613.65229689172	-1.02641431268021	9062.88202907307	4449.22973218135	0.966695601851852	-4613.65241106659
down	TRINITY_DN1507_c0_g1	1118.07856682541	-11.1274508767664	1118.57856682541	0.5	0.98755787037037	-1118.13393730687
down	TRINITY_DN2770_c0_g1	830.806029393477	-4.54611465492313	867.957998310983	37.1519689175062	0.984085648148148	-830.818467317025
	TRINITY_DN1975_c0_g1	201.356849578798	0.979119022109912	207.31480851377	408.671658092568	0.87037037037037	201.359230099736
	TRINITY_DN2550_c0_g1	1.01905497574061	0.0964293973888021	14.7423863832014	15.761441358942	0.098755787037037	1.02360718650392
down	TRINITY_DN629_c0_g1	487.984315906827	-1.92464907983386	662.485988095114	174.501672188287	0.955873842592593	-487.988111376839
	TRINITY_DN2869_c0_g1	21.579768253883	0.504087366302048	51.598352341205	73.178120595088	0.487181712962963	21.5856550042884
	TRINITY_DN379_c0_g1	2766.33381617552	-0.367908851817824	12289.6218486963	9523.28803252076	0.860127314814815	-2766.33384064056
up	TRINITY_DN1316_c0_g1	1499.29871906654	0.80923949640531	1992.98635917904	3492.28507824558	0.920138888888889	1499.29893745815
	TRINITY_DN599_c0_g1	448.827714796723	0.443634406026589	1246.65304852947	1695.48076332619	0.860445601851852	448.827934047263
up	TRINITY_DN2568_c0_g1	1004.66617449591	1.43351797163048	590.616854477007	1595.28302897292	0.962991898148148	1004.66719721011
up	TRINITY_DN2335_c0_g1	961.528406836658	1.18337531038792	756.468701288023	1717.99710812468	0.958825231481481	961.529135040102
up	TRINITY_DN370_c0_g1	702.45583958308	1.22933239163931	522.4333174547	1224.88915703778	0.954832175925926	702.456915278438
	TRINITY_DN186_c1_g1	447.299910856979	-0.160606267823548	4245.80727836201	3798.50736750503	0.616059027777778	-447.299939690399
up	TRINITY_DN186_c1_g2	12141.8248047801	0.77312569061786	17126.0459815353	29267.8707863154	0.926157407407407	12141.8248293944
up	TRINITY_DN2843_c0_g1	748.715558220499	0.897331259541466	867.957998310983	1616.67355653148	0.914467592592593	748.716095943464
down	TRINITY_DN310_c0_g1	615.838681629664	-1.21691485127786	1080.80120171845	464.96252008879	0.952662037037037	-615.839883957769
	TRINITY_DN154_c0_g1	561.567804198578	0.613509425829135	1059.6090212926	1621.17682549118	0.893778935185185	561.568139326145
	TRINITY_DN2682_c0_g1	636.883772550319	0.331587902613846	2464.74272344149	3101.62649599181	0.828269675925926	636.883858869467
down	TRINITY_DN1287_c0_g1	1537.99323187724	-1.13987777052627	2815.79579919147	1277.80256731423	0.963107638888889	-1537.9936542852
down	TRINITY_DN1312_c0_g1	928.985861159997	-1.19619107577372	1648.38307747171	719.397216311711	0.958420138888889	-928.986631286087
down	TRINITY_DN2023_c0_g1	8802.77262697512	-2.34447983505307	10960.9642759103	2158.19164893513	0.991956018518519	-8802.77293918275
	TRINITY_DN688_c0_g1	900.810250347457	0.435966247352715	2553.1970417407	3454.00729208815	0.874305555555556	900.810355845012
	TRINITY_DN713_c0_g1	1200.65854061804	-0.156145789335784	11704.533389113	10503.8748484949	0.629658564814815	-1200.65855077143
down	TRINITY_DN441_c0_g1	1021.15916632545	-1.1564283046747	1852.01228938968	830.85312306423	0.959201388888889	-1021.15982113326
up	TRINITY_DN2622_c0_g1	2343.84273676854	2.11277056132618	704.870348946818	3048.71308571536	0.986834490740741	2343.84368900788
down	TRINITY_DN2830_c0_g1	290.957712977254	-8.01926455480821	292.083530217178	1.12581723992443	0.956336805555556	-291.068203940166
down	TRINITY_DN974_c0_g1	635.670271933306	-1.45276584178029	1001.56087490875	365.89060297544	0.955989583333333	-635.671932012382
	TRINITY_DN67_c0_g1	2520.42067224645	-0.21519926244157	18188.4192002747	15667.9985280283	0.741435185185185	-2520.42068143355
	TRINITY_DN383_c0_g1	2300.10697084836	-0.166904492327217	21053.9705535095	18753.8635826612	0.656365740740741	-2300.10697690397
	TRINITY_DN383_c0_g2	1873.08895106772	0.371768397486254	6372.39651413881	8245.48546520653	0.858275462962963	1873.08898796179
down	TRINITY_DN2277_c0_g1	284.212337025577	-9.15336119841512	284.712337025577	0.5	0.955121527777778	-284.359695700303
	TRINITY_DN1476_c0_g1	593.319909335081	0.535728835251162	1319.44358129653	1912.76349063161	0.883767361111111	593.320151198974
	TRINITY_DN2285_c0_g1	2.66350614092864	-0.558922431223752	8.2925923405508	5.62908619962215	0.140393518518519	-2.72151782042478
up	TRINITY_DN3046_c0_g1	31173.6711502856	1.04285132481603	29400.9254438484	60574.596594134	0.971238425925926	31173.6711677288
down	TRINITY_DN1624_c0_g1	2693.06949063474	-1.17822979864977	4825.36734305161	2132.29785241687	0.966695601851852	-2693.0697483751
	TRINITY_DN1574_c0_g1	340.66365836527	-0.728035855091222	859.665405970433	519.001747605162	0.886892361111111	-340.664436310889
down	TRINITY_DN2681_c0_g1	396.665108854847	-1.67901627671406	576.795867242755	180.130758387909	0.949739583333333	-396.668662334807
down	TRINITY_DN1358_c0_g1	2349.4043469558	-1.59463338971368	3512.37355579774	1162.96920884194	0.974971064814815	-2349.40488812603
	TRINITY_DN810_c0_g1	287.767940469013	-0.373890537391231	1260.47403576372	972.706095294708	0.821585648148148	-287.768183362775
down	TRINITY_DN3047_c0_g1	1781.88777774809	-2.58705386650663	2137.64602556421	355.75824781612	0.989872685185185	-1781.88965576876
	TRINITY_DN2461_c0_g1	1.43396211595149	-0.710925524668802	3.68559659580035	2.25163447984886	0.112760416666667	-1.60051943181259
down	TRINITY_DN1197_c0_g1	483.67635860071	-2.09746270097924	631.158417030811	147.4820584301	0.966753472222222	-483.680906403204
	TRINITY_DN382_c0_g1	3730.28992415373	0.396287363603039	11800.3589006038	15530.6488247575	0.870399305555556	3730.28994520353
down	TRINITY_DN2717_c0_g1	1506.30695378087	-2.19153533554127	1928.48841875254	422.181464971661	0.984201388888889	-1506.30854801921
	TRINITY_DN1295_c0_g1	184.003513700647	-0.217992162439991	1312.07238810493	1128.06887440428	0.686545138888889	-184.003642830154
	TRINITY_DN2877_c0_g1	281.824205428947	0.673618882337504	473.599162560345	755.423367989293	0.876041666666667	281.825010472911
down	TRINITY_DN979_c0_g1	4301.96024034282	-0.749230535435586	10620.0465907987	6318.0863504559	0.922482638888889	-4301.96030558591
up	TRINITY_DN308_c0_g1	237.401214131167	1.38981944907102	146.502464683064	383.903678814231	0.922916666666667	237.405282310763
	TRINITY_DN759_c0_g1	83.1215805768024	-0.0318078094046133	3811.82827920652	3728.70669862971	0.195920138888889	-83.1215866626871
down	TRINITY_DN1573_c0_g1	830.613232724432	-1.57690817669711	1249.41724597632	418.804013251888	0.96568287037037	-830.614729592685
	TRINITY_DN2779_c0_g1	0.408836181948684	0.289074475331198	1.84279829790018	2.25163447984886	0.0721354166666667	0.500710571047172
	TRINITY_DN1845_c0_g1	628.751019614526	0.585588441076333	1255.86704001897	1884.6180596335	0.895138888888889	628.751292308913
down	TRINITY_DN2280_c0_g1	1599.3166646796	-2.88733455968131	1849.24809194283	249.931427263224	0.98900462962963	-1599.31927100962
down	TRINITY_DN1637_c0_g1	734.077331628504	-3.08656420630093	832.02343150193	97.9460998734255	0.981539351851852	-734.083820615483
	TRINITY_DN434_c0_g1	74101.397019927	-0.351013881556841	343114.30068263	269012.903662703	0.857552083333333	-74101.3970207583
	TRINITY_DN1353_c0_g1	480.707310056731	0.530839249626292	1080.80120171845	1561.50851177519	0.877546296296296	480.707603156313
	TRINITY_DN2999_c0_g1	397.368386512512	-0.424757851710677	1558.0859608746	1160.71757436209	0.852633101851852	-397.368613530044
up	TRINITY_DN654_c0_g1	729.690018858825	0.697865302599387	1172.94111661346	1902.63113547229	0.905497685185185	729.690352573044
	TRINITY_DN747_c0_g1	405.438435375743	0.803892152024077	543.625497880552	949.063933256295	0.897222222222222	405.439232342558
up	TRINITY_DN1579_c0_g1	631.879995051703	1.42047236444705	376.852251920586	1008.73224697229	0.955787037037037	631.88159166752
up	TRINITY_DN1040_c0_g1	5424.5759202323	0.704690603359181	8613.23924438543	14037.8151646177	0.919097222222222	5424.57596600443
up	TRINITY_DN2901_c0_g1	448.362678506628	1.07102752427071	407.258423835939	855.621102342567	0.94302662037037	448.363957714707
down	TRINITY_DN815_c0_g1	2410.7002854691	-0.661488749346591	6554.83354563093	4144.13326016183	0.914380787037037	-2410.70037622434
up	TRINITY_DN1789_c0_g1	450.51310118596	3.05270801995948	61.7337429796559	512.246844165616	0.970920138888889	450.523443747877
up	TRINITY_DN593_c0_g1	6568.65592824418	0.546198100761757	14272.4728172369	20841.1287454811	0.903125	6568.65595095297
	TRINITY_DN2784_c0_g1	1.02512593400281	-0.295888025389958	5.52839489370053	4.50326895969772	0.103819444444444	-1.06697371295375
	TRINITY_DN2232_c1_g1	956.733119461289	-0.113727537483096	12621.3255423183	11664.592422857	0.493721064814815	-956.733126220725
up	TRINITY_DN184_c4_g1	1294.84879930554	0.666982586741411	2203.06536513966	3497.91416444521	0.910271990740741	1294.84897108844
down	TRINITY_DN1192_c0_g1	1678.20279393172	-2.28148912698151	2112.76824854255	434.56545461083	0.98509837962963	-1678.2043447545
down	TRINITY_DN2842_c0_g1	1483.64733348019	-0.704022664414114	3842.23445112187	2358.58711764168	0.913628472222222	-1483.64750051715
up	TRINITY_DN475_c0_g1	52706.6509961039	0.641992171027756	94037.997141846	146744.64813795	0.91958912037037	52706.6510000137
down	TRINITY_DN590_c0_g1	2036.65637667543	-1.41956239577651	3252.53899579381	1215.88261911838	0.969010416666667	-2036.65687139736
	TRINITY_DN3110_c0_g1	901.585684032792	-0.493607531210108	3111.56492600445	2209.97924197166	0.884606481481481	-901.585819154933
	TRINITY_DN2605_c1_g1	124.126792913797	1.50864085258888	67.2621378733565	191.388930787153	0.879803240740741	124.135960608869
	TRINITY_DN3148_c0_g1	1.43396211595149	-0.710925524668802	3.68559659580035	2.25163447984886	0.112760416666667	-1.60051943181259
	TRINITY_DN1908_c0_g1	205.099079288899	-0.528250735481334	668.935782137764	463.836702848865	0.843229166666667	-205.099759565909
down	TRINITY_DN1751_c0_g1	456.605141697295	-7.67092745673688	458.856776177144	2.25163447984886	0.971759259259259	-456.669572615095
	TRINITY_DN155_c0_g1	265.450463297832	-0.504671750151458	899.285569375286	633.835106077454	0.852719907407407	-265.450943035826
up	TRINITY_DN210_c0_g1	228.300055864112	1.53177587906799	120.703288512462	349.003344376573	0.921846064814815	228.305194520187
	TRINITY_DN2402_c0_g1	163.310800824522	1.26039172062711	117.017691916661	280.328492741183	0.898842592592593	163.31566444538
	TRINITY_DN2555_c0_g1	4.71072252980316	-1.03285361955616	9.21399148950088	4.50326895969772	0.24146412037037	-4.82262307797586
	TRINITY_DN2057_c0_g1	1438.0407677866	0.313068108803372	5933.81051923857	7371.85128702517	0.82416087962963	1438.04080186479
	TRINITY_DN256_c0_g1	119.457784131911	-0.0265309911488929	6555.75494477988	6436.29716064797	0.198350694444444	-119.457787078112
	TRINITY_DN872_c0_g1	55.4417938518225	-0.1443415532625	582.324262136456	526.882468284633	0.473408564814815	-55.4419817466149
	TRINITY_DN2117_c0_g1	15.89300795077	0.0909749672966943	244.170774471773	260.063782422543	0.274855324074074	15.8932683286954
	TRINITY_DN2776_c0_g1	215.925085173895	-0.168408413839906	1959.81598981684	1743.89090464294	0.614612268518518	-215.925150848038
	TRINITY_DN2563_c0_g1	12.084951200535	-0.868466801655282	26.7205753195526	14.6356241190176	0.376851851851852	-12.1161165438803
	TRINITY_DN3149_c0_g1	0.00303547913109803	-4.32141863786511E-4	10.135390638451	10.1323551593199	0.0721354166666667	-0.00306608547593972
	TRINITY_DN1033_c0_g1	358.211697913966	-0.341590767234026	1699.06003066396	1340.84833275	0.818171296296296	-358.211860784451
down	TRINITY_DN477_c0_g1	5873.83900312718	-1.62892284588871	8680.50138225878	2806.66237913161	0.977575231481482	-5873.8392289922
	TRINITY_DN1299_c0_g1	2195.99824479182	0.312137200556984	9091.44540269052	11287.4436474823	0.827170138888889	2195.99826697527
up	TRINITY_DN2065_c0_g1	912.921912877136	4.40737995290195	45.1485582985543	958.07047117569	0.985474537037037	912.932551730575
up	TRINITY_DN2556_c0_g1	728.102200807937	1.7010259947363	323.411101281481	1051.51330208942	0.963744212962963	728.104187812978
	TRINITY_DN2343_c0_g1	55.5935678083772	-0.075589501432526	1089.093794059	1033.50022625063	0.345138888888889	-55.5936191971467
	TRINITY_DN3102_c0_g1	41.6717187273734	0.0088405045851658	6779.65493797475	6821.32665670212	0.119994212962963	41.671719665114
up	TRINITY_DN2123_c0_g1	1109.40611854299	3.36928260623155	118.860490214561	1228.26660875755	0.987297453703704	1109.41123481147
up	TRINITY_DN2835_c0_g1	583740.044554717	1.0617353682458	536801.615783428	1120541.66033814	0.971498842592593	583740.044555682
down	TRINITY_DN1911_c0_g1	1772.85392051651	-2.90310669861	2046.42750981815	273.573589301637	0.989988425925926	-1772.85629748134
down	TRINITY_DN1750_c0_g1	1060.9518195905	-11.0518231719531	1061.4518195905	0.5	0.987037037037037	-1061.00938086702
up	TRINITY_DN2782_c0_g1	827.851117255963	3.05391910207284	113.332095320861	941.183212576824	0.983391203703704	827.856750146925
	TRINITY_DN536_c0_g1	215.980156804409	-0.0832394031316521	3852.36984176032	3636.38968495591	0.380150462962963	-215.980172844767
	TRINITY_DN2614_c0_g1	4.4025776537761	-2.29588802538996	5.52839489370053	1.12581723992443	0.258622685185185	-4.96525848497917
	TRINITY_DN1691_c0_g1	69.3452595172088	-0.20238663755879	529.804510646301	460.459251129092	0.583391203703704	-69.3455548529255
down	TRINITY_DN2284_c0_g1	775.921810201027	-7.437143684001	780.425079160725	4.50326895969772	0.983072916666667	-775.957451573097
up	TRINITY_DN3050_c0_g1	427.512033227245	1.24162731292874	313.27571064303	740.787743870275	0.94369212962963	427.513836258521
up	TRINITY_DN2834_c0_g1	578.652889435561	0.832779638574517	740.804915755871	1319.45780519143	0.907523148148148	578.653488690814
	TRINITY_DN1409_c0_g1	537.470753296654	0.694143805518806	869.800796608884	1407.27154990554	0.899074074074074	537.471201540042
up	TRINITY_DN1912_c0_g1	2233.39582505362	1.03802825618992	2120.13944173415	4353.53526678777	0.964438657407407	2233.39606627879
	TRINITY_DN2064_c0_g1	6.78525823085756	-0.099967815414701	101.35390638451	94.5686481536522	0.195428240740741	-6.78599460827513
down	TRINITY_DN1634_c0_g1	574.717775567975	-1.76411846383439	814.516847671878	239.799072103904	0.959201388888889	-574.720483076561
	TRINITY_DN2107_c2_g1	22.1014376582777	1.13707138188615	18.4279829790018	40.5294206372795	0.56400462962963	22.1306682657854
down	TRINITY_DN316_c0_g1	2442.22030768474	-10.0843344848975	2444.47194216458	2.25163447984886	0.993605324074074	-2442.24112754448
	TRINITY_DN2463_c0_g1	5129.89506086809	0.357177662423879	18261.2097330418	23391.1047939099	0.857957175925926	5129.89507330264
up	TRINITY_DN1752_c0_g1	1322.60811647097	1.13894971662302	1100.15058384641	2422.75870031737	0.961545138888889	1322.60860686801
	TRINITY_DN255_c0_g1	67.0843480591357	0.0130883239643587	7361.05780096226	7428.14214902139	0.121585648148148	67.084349335918
up	TRINITY_DN1224_c0_g1	1343.44254336551	1.75640076966412	564.817678306404	1908.26022167191	0.971267361111111	1343.44369151373
	TRINITY_DN1199_c0_g1	733.982969310117	-0.168240604209123	6668.16564095179	5934.18267164167	0.647164351851852	-733.982988591832
	TRINITY_DN1883_c0_g1	281.553439803243	-0.469010545067535	1014.46046299405	732.907023190804	0.84916087962963	-281.553830440877
	TRINITY_DN1382_c0_g1	2218.03507137603	0.231505864440996	12742.9502299797	14960.9853013558	0.755121527777778	2218.03508345766
	TRINITY_DN2184_c0_g1	1014.28709516586	0.384257238203178	3323.48673026297	4337.77382542883	0.85625	1014.28716795276
	TRINITY_DN2937_c0_g1	177.795604487734	-0.392564044801632	746.333310649572	568.537706161837	0.802604166666667	-177.796037868362
down	TRINITY_DN1725_c0_g1	451.906982134493	-9.82147738482544	452.406982134493	0.5	0.971556712962963	-452.013696606559
	TRINITY_DN1355_c0_g1	6.87119319160071	-3.88189817051075	7.37119319160071	0.5	0.316608796296296	-7.89192177371992
	TRINITY_DN2372_c0_g1	60.2522541867976	0.106805939028479	784.110675756525	844.362929943323	0.419820601851852	60.2523488513027
	TRINITY_DN3083_c0_g1	11.667008581193	2.87403697605235	1.84279829790018	13.5098068790932	0.423784722222222	12.0157886871128
	TRINITY_DN378_c0_g1	431.053833826252	-0.361635385484589	1944.15220428469	1513.09837045843	0.83287037037037	-431.053985524391
up	TRINITY_DN692_c0_g1	1545.45462343047	2.64950059560854	293.004929366128	1838.4595527966	0.988715277777778	1545.45689455773
up	TRINITY_DN3107_c0_g1	505.388213941017	6.79051362049007	4.60699574475044	509.995209685767	0.974594907407407	505.43383134266
	TRINITY_DN2436_c0_g1	35.4948553411984	-0.198277228763536	276.419744685027	240.924889343828	0.496643518518519	-35.4954091334647
down	TRINITY_DN2214_c0_g1	463.207230191096	-1.90417160034573	632.079816179761	168.872585988665	0.95462962962963	-463.211144048576
	TRINITY_DN1002_c0_g1	972.834451430523	-0.420727796063767	3845.92004771767	2873.08559628715	0.870833333333333	-972.834542407908
up	TRINITY_DN534_c0_g1	876.907903116079	7.58001487773488	4.60699574475044	881.514898860829	0.984953703703704	876.940663427683
	TRINITY_DN2873_c0_g1	81.2976906251661	0.192537129927502	569.424674051155	650.722364676321	0.585648148148148	81.2979186174629
	TRINITY_DN346_c0_g1	2824.82020890399	0.286795826648759	12844.3041363642	15669.1243452682	0.814322916666667	2824.82022346277
	TRINITY_DN2300_c0_g1	2.15094317392724	-0.710925524668802	5.52839489370053	3.37745171977329	0.145572916666667	-2.26538553873061
up	TRINITY_DN620_c0_g1	1078.0203528806	8.61100257021856	2.76419744685027	1080.78455032745	0.987181712962963	1078.05474378163
up	TRINITY_DN2468_c0_g1	23038.9332753328	2.0762948402771	7161.11418564009	30200.0474609728	0.993287037037037	23038.9333688918
up	TRINITY_DN1256_c0_g1	1968.61568214916	2.45394978649073	439.507394049192	2408.12307619836	0.987123842592593	1968.61721161661
	TRINITY_DN1076_c0_g1	412.489862269387	0.53418697316773	920.477749801138	1332.96761207053	0.873726851851852	412.490208163467
up	TRINITY_DN2838_c0_g1	555.977658733065	0.960346548338494	587.852657030156	1143.83031576322	0.909461805555556	555.978488141217
down	TRINITY_DN2878_c0_g1	2801.00076867385	-2.70411183907808	3308.74434387977	507.743575205918	0.992042824074074	-2801.00207396073
down	TRINITY_DN2248_c0_g1	1313.29377919326	-0.98390231846848	2656.39374642311	1343.09996722985	0.921903935185185	-1313.29414775651
	TRINITY_DN2431_c0_g1	355.420614161091	-0.163606569302238	3315.19413792242	2959.77352376133	0.610300925925926	-355.420651816628
down	TRINITY_DN2219_c0_g1	251.996336032289	-1.42382741394454	401.730028942239	149.733692909949	0.926215277777778	-252.000358448561
down	TRINITY_DN1007_c0_g1	3423.30598322561	-9.98666205655963	3426.68343494538	3.37745171977329	0.994936342592593	-3423.32055002263
	TRINITY_DN909_c0_g1	149.497446032319	0.179171480560541	1130.55675576176	1280.05420179408	0.614293981481482	149.497553400066
	TRINITY_DN2599_c0_g1	5.02839489370053	-3.4668606712319	5.52839489370053	0.5	0.291782407407407	-6.1076900806056
up	TRINITY_DN1816_c0_g1	719.248477834287	1.29174860962952	496.634141284098	1215.88261911838	0.955815972222222	719.249637804156
down	TRINITY_DN788_c0_g1	3972.71025928395	-1.64656747119765	5837.06360859881	1864.35334931486	0.976736111111111	-3972.71060050999
down	TRINITY_DN1412_c0_g1	907.373743624863	-9.65636936104671	908.499560864787	1.12581723992443	0.985387731481482	-907.425124232868
down	TRINITY_DN2281_c0_g1	488.854111910548	-7.76891724742798	491.105746390397	2.25163447984886	0.973553240740741	-488.915840208771
	TRINITY_DN341_c0_g1	10.3119689226501	-0.0588488280891086	257.991761706025	247.679792783375	0.209143518518519	-10.3121368419095
down	TRINITY_DN196_c0_g1	726.863983351721	-1.11323471910472	1351.69255150978	624.828568158059	0.95384837962963	-726.864835843275
	TRINITY_DN2559_c0_g1	6.96235700965202	-2.03285361955616	9.21399148950088	2.25163447984886	0.310706018518519	-7.25306204084821
	TRINITY_DN215_c0_g1	6056.5467913729	-0.31029492602841	31296.2434932387	25239.6967018658	0.830208333333333	-6056.54679932156
down	TRINITY_DN2061_c0_g1	380.037848516387	-9.57189614193019	380.537848516387	0.5	0.966637731481481	-380.158371604146
	TRINITY_DN904_c0_g1	1657.21589760915	-0.516050949926314	5510.88830987048	3853.67241226133	0.894357638888889	-1657.21597795734
up	TRINITY_DN3088_c0_g1	2892.23828025461	0.96692697582918	3029.56040174789	5921.7986820025	0.927141203703704	2892.2384418851
down	TRINITY_DN874_c0_g1	2914.99668042367	-1.65477294455795	4271.60645453261	1356.60977410894	0.976012731481481	-2914.99715011087
	TRINITY_DN2189_c0_g1	2.26419744685027	-2.4668606712319	2.76419744685027	0.5	0.19537037037037	-3.34843122216867
	TRINITY_DN561_c0_g1	16.4749539316324	0.0137657067033835	1718.40941279191	1734.88436672355	0.115740740740741	16.4749596826241
	TRINITY_DN2305_c0_g1	274.080601804971	0.821018593752863	357.502869792634	631.583471597605	0.883333333333333	274.081831498015
up	TRINITY_DN1071_c0_g1	352.957624619697	1.94017933284357	124.388885108262	477.346509727959	0.946267361111111	352.962957083349
up	TRINITY_DN1814_c0_g1	9407.10900772869	0.611524623794327	17820.7809398437	27227.8899475724	0.914496527777778	9407.10902760527
	TRINITY_DN2155_c0_g1	6.36428013238449	-0.154532176144416	62.655142128606	56.2908619962215	0.210648148148148	-6.36615596705955
	TRINITY_DN2243_c0_g1	12.8348020343574	-0.0390975607130229	480.048956602996	467.214154568639	0.18515625	-12.8348615839985
down	TRINITY_DN1074_c0_g1	3384.6552661412	-2.94406475327481	3890.14720686727	505.491940726069	0.99302662037037	-3384.65654655456
	TRINITY_DN1811_c0_g1	0.152814945745661	0.00127216434846205	173.223040002617	173.375854948362	0.0721354166666667	0.152820240954458
	TRINITY_DN472_c0_g1	349.474884631084	-0.718404520375601	890.992977034736	541.518092403651	0.887789351851852	-349.475623031085
up	TRINITY_DN3140_c0_g1	644.541774775588	1.2377478948229	474.520561709296	1119.06233648488	0.953414351851852	644.542963231092
	TRINITY_DN435_c0_g1	301.414431397447	0.928779940646787	333.546491919932	634.960923317379	0.890162037037037	301.415862367634
	TRINITY_DN2246_c0_g1	5.43073906691001	-0.427132558668211	21.192180425852	15.761441358942	0.216087962962963	-5.44751035203579
down	TRINITY_DN2434_c0_g1	792.824667246026	-10.6317675979076	793.324667246026	0.5	0.983362268518518	-792.895949968234
	TRINITY_DN2379_c0_g1	7.16373962149527	2.2890744753312	1.84279829790018	9.00653791939544	0.335329861111111	7.52057360300356
	TRINITY_DN408_c0_g1	61.3372236911136	0.0219760432816337	3996.10810899653	4057.44533268765	0.157204861111111	61.3372276279275
	TRINITY_DN1537_c0_g1	13.0422556044629	-0.0389797223530056	489.262948092497	476.220692488034	0.187934027777778	-13.0423138541786
	TRINITY_DN1945_c0_g1	226.567575804122	0.601861916362092	437.664595751292	664.232171555414	0.860850694444444	226.56837520608
	TRINITY_DN253_c0_g1	844.787634556354	-0.17073037806458	7569.29400862498	6724.50637406862	0.649016203703704	-844.787651808537
	TRINITY_DN2465_c0_g1	742.211991565797	-0.543815538833544	2363.38881705698	1621.17682549118	0.887876157407407	-742.212190791425
	TRINITY_DN2653_c0_g1	4.9151406207775	-1.29588802538996	8.2925923405508	3.37745171977329	0.241984953703704	-5.08310270370038
down	TRINITY_DN470_c0_g1	725.189177395222	-1.28940399181976	1227.30366640152	502.114489006296	0.955902777777778	-725.190323690142
	TRINITY_DN1754_c0_g1	543.536952927205	0.0673638247370296	11370.986897193	11914.5238501202	0.352662037037037	543.536957101608
	TRINITY_DN1508_c0_g1	710.943398059499	0.22047467080643	4305.69822304376	5016.64162110326	0.73041087962963	710.94343224582
	TRINITY_DN2596_c0_g1	0.512562967001405	-0.295888025389958	2.76419744685027	2.25163447984886	0.0721354166666667	-0.591836564188503
down	TRINITY_DN280_c0_g1	11301.6819649168	-2.21900880663311	14393.1761057493	3091.49414083249	0.992158564814815	-11301.6821827605
	TRINITY_DN598_c0_g1	501.684837476584	-0.526403751076111	1641.01188428011	1139.32704680352	0.878790509259259	-501.685113646813
up	TRINITY_DN690_c0_g1	924.556051682482	1.51337043968149	498.476939581998	1423.03299126448	0.962355324074074	924.557290270748
	TRINITY_DN3142_c0_g1	3.38560465641694	0.00364124910683178	1339.71436257343	1343.09996722985	0.0787326388888889	3.38560661451492
down	TRINITY_DN2186_c0_g1	416.645958130508	-1.46150155035366	654.193395754563	237.547437624055	0.946064814814815	-416.648521434159
	TRINITY_DN217_c0_g1	2992.53661398932	-0.459280182392159	10975.7066622935	7983.17004830414	0.887181712962963	-2992.53664923338
up	TRINITY_DN2216_c0_g1	28496.4881680733	0.670555437127802	48161.5335156211	76658.0216836944	0.921325231481481	28496.4881759628
	TRINITY_DN2597_c0_g1	520.932662286305	0.37511031840299	1754.34397960097	2275.27664188727	0.844762731481482	520.932797339973
	TRINITY_DN1350_c0_g1	95.1622155564435	0.120364375047745	1093.70078980376	1188.8630053602	0.470457175925926	95.1622916768706
	TRINITY_DN716_c0_g1	302.235139240475	0.944103733782344	327.096697877281	629.331837117757	0.890335648148148	302.236613803771
down	TRINITY_DN2932_c0_g1	465.727969368745	-9.86489174520506	466.227969368745	0.5	0.972395833333333	-465.832435046637
	TRINITY_DN218_c0_g1	1500.14588020944	0.358641887097658	5315.55169029306	6815.6975705025	0.852748842592593	1500.14592307994
down	TRINITY_DN849_c0_g1	927.20481343391	-2.27220902892045	1169.25552001766	242.050706583753	0.979369212962963	-927.207597568572
down	TRINITY_DN2522_c0_g1	541.086446383999	-1.21435813989336	950.883921716491	409.797475332493	0.948987268518519	-541.087809071832
down	TRINITY_DN1478_c0_g1	2452.65768475251	-1.14074883009406	4488.13525453588	2035.47756978337	0.966001157407407	-2452.65795003776
	TRINITY_DN2377_c0_g1	3.79539433911527	-0.20569021641838	28.5633736174527	24.7679792783375	0.154079861111111	-3.800963911236
	TRINITY_DN1449_c0_g1	291.340703842367	-0.390295790487839	1229.14646469942	937.805760857051	0.828935185185185	-291.340965272943
	TRINITY_DN3109_c0_g1	2.35536126490158	-1.03285361955616	4.60699574475044	2.25163447984886	0.182725694444444	-2.57186960937545
	TRINITY_DN2961_c0_g1	0.635023121436063	0.00336656835658907	271.812748940276	272.447772061712	0.0721354166666667	0.635032045286614
	TRINITY_DN193_c0_g1	109.660635131525	-0.201740870834405	840.316023842481	730.655388710955	0.624623842592593	-109.660820701053
up	TRINITY_DN2803_c0_g1	1733.79350123785	1.54023276547646	908.499560864787	2642.29306210264	0.968431712962963	1733.79418537829
down	TRINITY_DN1506_c0_g1	628.68311059601	-1.00705761867883	1251.26004427422	622.57693367821	0.950636574074074	-628.68391717438
down	TRINITY_DN1880_c0_g1	725.875803661887	-1.48853310333235	1127.79255831491	401.916754653022	0.95859375	-725.877329906775
up	TRINITY_DN2704_c1_g1	4908.52179784031	1.43781079952836	2872.00114727743	7780.52294511774	0.971903935185185	4908.52200842304
	TRINITY_DN285_c0_g1	274.066465398506	0.324072558095998	1088.17239491005	1362.23886030856	0.796730324074074	274.066656999814
	TRINITY_DN1221_c0_g1	333.780223813027	-0.513812511780712	1113.97157108066	780.19134726763	0.864265046296296	-333.780619287537
	TRINITY_DN780_c0_g1	203.646904298161	-0.592744098320488	604.437841711258	400.790937413097	0.853935185185185	-203.647766930527
down	TRINITY_DN2745_c0_g1	334.263472977908	-8.2187201648675	335.389290217832	1.12581723992443	0.961979166666667	-334.364496812088
down	TRINITY_DN1169_c0_g1	698.216136813193	-9.27888160008427	699.341954053117	1.12581723992443	0.98125	-698.277789529416
up	TRINITY_DN1818_c0_g1	6681.54483917586	1.49391021109718	3678.22540260875	10359.7702417846	0.973119212962963	6681.54500618571
down	TRINITY_DN786_c0_g1	348.392605088186	-6.29212610659376	352.895874047884	4.50326895969772	0.963483796296296	-348.449419759991
down	TRINITY_DN39_c0_g1	12507.8163437826	-1.02696627271936	24560.8157144136	12052.999370631	0.970081018518518	-12507.8163859426
up	TRINITY_DN1976_c0_g1	1230.89368914891	3.56814709125676	113.332095320861	1344.22578446977	0.988396990740741	1230.89886085749
up	TRINITY_DN2107_c5_g1	9297.50396472227	0.626151548370059	17108.5393977052	26406.0433624275	0.916261574074074	9297.50398580674
down	TRINITY_DN2529_c0_g1	1103.33879487086	-4.57237314951615	1151.74893618761	48.4101413167505	0.987471064814815	-1103.3482690716
down	TRINITY_DN1722_c0_g1	776.503668693449	-1.22605885865523	1356.29954725453	579.795878561082	0.956597222222222	-776.504636634392
	TRINITY_DN401_c0_g1	103.225064983781	0.278082459940925	485.577351496697	588.802416480477	0.70306712962963	103.225439552274
down	TRINITY_DN439_c0_g1	2320.29302561096	-2.89932446482353	2679.42872514686	359.135699535893	0.991435185185185	-2320.29483703715
up	TRINITY_DN2688_c0_g1	448.701178173966	1.3130654218977	302.218920855629	750.920099029595	0.94537037037037	448.703099427124
	TRINITY_DN2375_c0_g1	7.26139544828579	0.50057858052491	17.5065838300517	24.7679792783375	0.263194444444444	7.27862918217887
down	TRINITY_DN1318_c0_g1	958.465603957329	-5.67467162433323	977.604497036044	19.1388930787153	0.986140046296296	-958.482402481825
	TRINITY_DN342_c0_g1	5991.36753485832	0.348019007366953	21961.5487152254	27952.9162500837	0.853616898148148	5991.36754496597
	TRINITY_DN627_c0_g1	91.7609130097758	-0.271268058616954	535.332905540001	443.571992530226	0.68359375	-91.7613139767913
down	TRINITY_DN3014_c0_g1	341.878545489187	-1.84618535427928	473.599162560345	131.720617071158	0.944878472222222	-341.883530264569
up	TRINITY_DN33_c0_g1	4393.32481347698	0.575449844342243	8963.37092098646	13356.6957344634	0.91099537037037	4393.32485116399
up	TRINITY_DN2808_c0_g1	1338.33512657028	1.81448332464809	531.647308944201	1869.98243551448	0.971643518518518	1338.33635658665
	TRINITY_DN781_c0_g1	154.513710965172	-0.444850664514957	582.324262136456	427.810551171284	0.809606481481482	-154.514351334569
	TRINITY_DN1885_c0_g1	578.679080270109	-0.470212344257218	2080.5192783293	1501.84019805919	0.871990740740741	-578.679271308303
	TRINITY_DN284_c0_g1	183.814880988364	0.237661902467989	1026.4386519304	1210.25353291876	0.710966435185185	183.815034629778
	TRINITY_DN3080_c0_g1	8.71399148950088	-4.20382626539811	9.21399148950088	0.5	0.364988425925926	-9.67500919631319
up	TRINITY_DN400_c0_g1	1032.3663435625	1.29467718156057	710.398743840518	1742.76508740302	0.96087962962963	1032.36715538107
up	TRINITY_DN1538_c0_g1	600.70168295942	1.76046682439708	251.541967663374	852.243650622794	0.960300925925926	600.704262639878
down	TRINITY_DN1665_c0_g1	2191.36427081655	-0.589435474898782	6533.64136520508	4342.27709438853	0.908709490740741	-2191.36435009004
	TRINITY_DN2028_c0_g1	14.2389298535933	-0.59063129095109	42.3843608517041	28.1454309981108	0.40240162037037	-14.2511742918751
down	TRINITY_DN2211_c0_g1	25475.1159928455	-1.88561573754379	34927.477539251	9452.36154640552	0.982320601851852	-25475.1160626302
	TRINITY_DN718_c0_g1	695.977077256023	-0.4821140684648	2450.00033705829	1754.02325980226	0.876736111111111	-695.977244239933
	TRINITY_DN1227_c0_g1	1068.11635412759	0.367399901505299	3682.8323983535	4750.9487524811	0.853125	1068.11641731485
	TRINITY_DN2524_c0_g1	1200.67425625249	0.0467852841064246	36427.5153537418	37628.1896099942	0.276707175925926	1200.674257164
up	TRINITY_DN939_c0_g1	243.359693560734	2.13295527341392	71.8691336181069	315.228827178841	0.941753472222222	243.369040652612
up	TRINITY_DN1943_c0_g1	3142.67325153589	0.691826971141168	5107.31548263034	8249.98873416623	0.917621527777778	3142.67332768516
up	TRINITY_DN2374_c0_g1	1304.40987640518	0.814820933061373	1718.40941279191	3022.8192891971	0.91880787037037	1304.41013090076
	TRINITY_DN1162_c0_g1	713.075345398721	-0.588310862257144	2129.35343322365	1416.27808782493	0.897453703703704	-713.075588086688
	TRINITY_DN2467_c0_g1	217.564593858453	0.360040996685342	767.525491075424	985.090084933877	0.804716435185185	217.56489176867
down	TRINITY_DN1220_c0_g1	603.65911008147	-1.1811685259711	1079.8798025695	476.220692488034	0.951186342592593	-603.66026566558
	TRINITY_DN2744_c0_g1	337.286294133938	0.359889126056128	1190.44770044351	1527.73399457745	0.824508101851852	337.286486137213
down	TRINITY_DN2432_c0_g1	767.946890224374	-10.5858017439554	768.446890224374	0.5	0.982928240740741	-768.019847011683
	TRINITY_DN348_c0_g1	343.151539722749	-0.273027067581146	1990.22216173219	1647.07062200944	0.76791087962963	-343.151648339146
	TRINITY_DN3019_c0_g1	10.5411913412686	2.7485060939685	1.84279829790018	12.3839896391687	0.404513888888889	10.8936220166581
	TRINITY_DN94_c1_g1	911.164024942516	0.129862139155041	9673.76966482698	10584.9336897695	0.554253472222222	911.164034196709
down	TRINITY_DN1226_c0_g1	306.706491925076	-1.05436143709679	591.538253625957	284.831761700881	0.930150462962963	-306.708304202913
up	TRINITY_DN3013_c0_g1	511.362391260834	1.73633138002239	219.292997450121	730.655388710955	0.956770833333333	511.365339109584
	TRINITY_DN3081_c0_g1	7.36512223333851	0.651644554715907	12.8995880853012	20.2647103186398	0.271788194444444	7.39389384138751
	TRINITY_DN2212_c0_g1	1108.58879169681	-0.523120637192485	3645.05503324655	2536.46624154974	0.890653935185185	-1108.58891512183
up	TRINITY_DN2871_c0_g1	1425.94748867254	1.90268957167093	520.5905191568	1946.53800782934	0.972309027777778	1425.94875808324
down	TRINITY_DN1000_c0_g1	2318.99566005591	-1.9459651443233	3131.83570728135	812.840047225439	0.975694444444444	-2318.99647652568
up	TRINITY_DN2210_c0_g1	3088.91823058021	1.66377657355712	1424.48308427684	4513.40131485704	0.976273148148148	3088.91867865815
	TRINITY_DN900_c0_g1	276.170747907835	-0.294555281608446	1495.43081874599	1219.26007083816	0.774508101851852	-276.170904989622
	TRINITY_DN1759_c0_g1	218.294149839107	-0.361460674377221	984.975690227645	766.681540388537	0.804918981481481	-218.294449099829
down	TRINITY_DN347_c0_g1	2016.43823953294	-1.94392784590984	2724.57728344541	708.139043912467	0.975086805555556	-2016.43917654518
down	TRINITY_DN289_c0_g1	7528.30345318904	-1.45754204243084	11839.0576648597	4310.75421167064	0.9734375	-7528.30359428516
up	TRINITY_DN2309_c0_g1	189.546132489253	6.6984654114689	1.84279829790018	191.388930787153	0.933998842592593	189.664455764653
up	TRINITY_DN2968_c0_g1	601.250671675994	2.51817192054554	127.153082555112	728.403754231107	0.973090277777778	601.255944985707
down	TRINITY_DN903_c0_g1	1200.77181128269	-2.3691370074206	1488.98102470334	288.209213420654	0.982957175925926	-1200.7741484481
[truncated: 893 more rows]

## Sheet: 4. Overrepr. control vs HA
						GENE ONTOLOGY ANALYSIS OF THE OVERREPRESENTED, UPREGULATED GENES IN CONTROL VS. HA TREATMENTS
[truncated: 95 more rows]

## Sheet: 5. Overrepr. control vs HA+AA
GENE ONTOLOGY ANALYSIS OF THE OVERREPRESENTED, UPREGULATED GENES IN CONTROL VS. HA+AA TREATMENTS
[truncated: 149 more rows]

[truncated: 4 more sheets: 6. KEGG_HA, 11. KEGG HA+AA, 17. KEGG with HA, 18. KEGG with HA+AA]
